# Supplementary material for: A Group of Highly Secretory miRNAs Correlates with Lymph Node Metastasis and Poor Prognosis in Oral Squamous Cell Carcinoma
Source: Biomolecules. 2024 Feb 15;14(2):224. doi: 10.3390/biom14020224 (PMC10886572; doi:10.3390/biom14020224)
Supplement: Supplementary file 1 [file biomolecules-14-00224-s001.zip]

Archive with 4 entries (4 files):
- Supplementary Materials Figures.pdf
- Supplementary Table S1.csv
- Supplementary Table S2.csv
- Supplementary Table S3.xlsx
