# Supplementary material for: A Group of Highly Secretory miRNAs Correlates with Lymph Node Metastasis and Poor Prognosis in Oral Squamous Cell Carcinoma
Source: Biomolecules. 2024 Feb 15;14(2):224. doi: 10.3390/biom14020224 (PMC10886572; doi:10.3390/biom14020224)
Supplement: Supplementary file 1 [file biomolecules-14-00224-s001.zip › Supplementary Table S1.csv]

gene	baseMean	log2FoldChange	lfcSE	stat	pvalue	padj	seq
hsa-miR-205-5p	81426.97536	-1.307552089	0.368062863	-3.55252382	0.000381554	0.003178981	UCCUUCAUUCCACCGGAGUCUG
hsa-miR-100-5p	82977.41837	0.108886174	0.311509197	0.34954401	0.726680936	0.831495509	AACCCGUAGAUCCGAACUUGUG
hsa-mir-205	47836.78936	-1.01303247	0.225157214	-4.499222801	6.82E-06	0.000115126	AAAGAUCCUCAGACAAUCCAUGUGCUUCUCUUGUCCUUCAUUCCACCGGAGUCUGUCUCAUACCCAACCAGAUUUCAGUGGAGUGAAGUUCAGGAGGCAUGGAGCUGACA
hsa-miR-222-3p	35169.29511	-0.138234281	0.567375331	-0.243638159	0.807511072	0.887833791	AGCUACAUCUGGCUACUGGGU
hsa-mir-21	111885.224	-0.362844648	0.37212349	-0.975065156	0.329527941	0.514945642	UGUCGGGUAGCUUAUCAGACUGAUGUUGACUGUUGAAUCUCAUGGCAACACCAGUCGAUGGGCUGUCUGACA
hsa-miR-125a-5p	19108.89896	-1.79308987	0.434067697	-4.130899122	3.61E-05	0.000450461	UCCCUGAGACCCUUUAACCUGUGA
hsa-miR-99b-5p	29193.5979	-0.19963173	0.24935414	-0.80059521	0.423366024	0.599437121	CACCCGUAGAACCGACCUUGCG
hsa-miR-21-5p	85383.80181	-0.5574955	0.416471977	-1.338614676	0.180696146	0.341626092	UAGCUUAUCAGACUGAUGUUGA
hsa-miR-146a-5p	49762.95593	1.796446606	0.473948355	3.790384727	0.000150414	0.001443338	UGAGAACUGAAUUCCAUGGGUU
hsa-miR-92a-3p_1	15899.72005	-1.034920522	0.327273455	-3.162250117	0.00156555	0.010219222	NA
hsa-miR-92a-3p	14857.07817	-1.003333716	0.329984937	-3.040543988	0.002361512	0.014084125	UAUUGCACUUGUCCCGGCCUGU
hsa-miR-200c-3p	23097.08954	-0.306032909	0.287368692	-1.06494868	0.286899154	0.470969106	UAAUACUGCCGGGUAAUGAUGGA
hsa-miR-191-5p	15546.29088	-0.913079248	0.300546136	-3.038066831	0.002381011	0.014149523	CAACGGAAUCCCAAAAGCAGCUG
hsa-let-7f-5p	38955.91014	0.495683908	0.203486042	2.435960245	0.014852317	0.063141388	UGAGGUAGUAGAUUGUAUAGUU
hsa-let-7f-5p_1	38964.3524	0.498227112	0.203478043	2.448554671	0.014343066	0.061190618	NA
hsa-let-7a-5p	22662.80578	-0.299005176	0.244379144	-1.223529842	0.22112964	0.389206946	UGAGGUAGUAGGUUGUAUAGUU
hsa-let-7a-5p_1	22432.73647	-0.316431683	0.241647067	-1.309478681	0.190372255	0.352667261	NA
hsa-let-7a-5p_2	21863.48875	-0.333428063	0.242938287	-1.372480507	0.169913903	0.329108938	NA
hsa-mir-423	7210.696255	-0.634073244	0.530701565	-1.194783067	0.232171798	0.402237033	AUAAAGGAAGUUAGGCUGAGGGGCAGAGAGCGAGACUUUUCUAUUUUCCAAAAGCUCGGUCUGAGGCCCCUCAGUCUUGCUUCCUAACCCGCGC
hsa-miR-423-3p	3954.23043	-1.993117777	0.624599244	-3.191034566	0.001417643	0.009554685	AGCUCGGUCUGAGGCCCCUCAGU
hsa-miR-26a-5p_1	21908.05146	0.07403802	0.211455855	0.350134639	0.726237656	0.831495509	NA
hsa-miR-26a-5p	21929.41388	0.071819618	0.211239583	0.339991288	0.733863089	0.83625086	UUCAAGUAAUCCAGGAUAGGCU
hsa-mir-30a	25698.44015	0.37656302	0.460599125	0.817550446	0.413613933	0.591692753	GCGACUGUAAACAUCCUCGACUGGAAGCUGUGAAGCCACAGAUGGGCUUUCAGUCGGAUGUUUGCAGCUGC
hsa-mir-100	9375.862212	-1.70878268	0.869094613	-1.966164161	0.049279651	0.142344358	CCUGUUGCCACAAACCCGUAGAUCCGAACUUGUGGUAUUAGUCCGCACAAGCUUGUAUCUAUAGGUAUGUGUCUGUUAGG
hsa-let-7b-5p	16181.41843	0.871536687	0.38332907	2.273599253	0.022990092	0.086238853	UGAGGUAGUAGGUUGUGUGGUU
hsa-miR-92b-3p	7145.336563	-0.911478146	0.595167102	-1.53146594	0.125654278	0.268664028	UAUUGCACUCGUCCCGGCCUCC
hsa-miR-125b-5p_1	5555.832757	-1.645803411	0.342754509	-4.801697326	1.57E-06	3.64E-05	NA
hsa-miR-125b-5p	5551.448904	-1.595324228	0.344026325	-4.637215564	3.53E-06	7.14E-05	UCCCUGAGACCCUAACUUGUGA
hsa-miR-27b-3p	14364.80754	0.562059599	0.259359949	2.167102518	0.030227038	0.105065889	UUCACAGUGGCUAAGUUCUGC
hsa-miR-30a-5p	16562.62611	0.430215699	0.457324813	0.940722408	0.346847133	0.532474579	UGUAAACAUCCUCGACUGGAAG
hsa-mir-222	10123.32205	-0.141849993	0.56005723	-0.253277674	0.800053647	0.884915909	GCUGCUGGAAGGUGUAGGUACCCUCAAUGGCUCAGUAGCCAGUGUAGAUCCUGUCUUUCGUAAUCAGCAGCUACAUCUGGCUACUGGGUCUCUGAUGGCAUCUUCUAGCU
hsa-mir-200b	10678.91695	0.182777944	0.160911763	1.135889264	0.256002912	0.432233022	CCAGCUCGGGCAGCCGUGGCCAUCUUACUGGGCAGCAUUGGAUGGAGUCAGGUCUCUAAUACUGCCUGGUAAUGAUGACGGCGGAGCCCUGCACG
hsa-let-7g-5p	7091.745507	-0.805353926	0.304731732	-2.642829224	0.008221649	0.038616131	UGAGGUAGUAGUUUGUACAGUU
hsa-let-7i-5p	8288.974951	-0.749342087	0.223233004	-3.356771058	0.000788584	0.005943054	UGAGGUAGUAGUUUGUGCUGUU
hsa-miR-221-3p	8194.467371	-0.773485993	0.230609729	-3.354090903	0.000796262	0.005946858	AGCUACAUUGUCUGCUGGGUUUC
hsa-mir-92a-1	3111.464929	-1.576064166	0.249121449	-6.326489247	2.51E-10	1.19E-08	CUUUCUACACAGGUUGGGAUCGGUUGCAAUGCUGUGUUUCUGUAUGGUAUUGCACUUGUCCCGGCCUGUUGAGUUUGG
hsa-let-7b	4638.855561	0.43761815	0.443079172	0.987674839	0.323311921	0.509368338	CGGGGUGAGGUAGUAGGUUGUGUGGUUUCAGGGCAGUGAUGUUGCCCCUCGGAAGAUAACUAUACAACCUACUGCCUUCCCUG
hsa-miR-29a-3p	9584.420968	-0.366856232	0.344976808	-1.063422884	0.28759022	0.471636582	UAGCACCAUCUGAAAUCGGUUA
hsa-mir-30d	6023.835723	-0.297891439	0.172721852	-1.724688772	0.084583576	0.210254225	GUUGUUGUAAACAUCCCCGACUGGAAGCUGUAAGACACAGCUAAGCUUUCAGUCAGAUGUUUGCUGCUAC
hsa-let-7e-5p	3623.025642	-0.810779463	0.305292031	-2.655750497	0.007913214	0.037486024	UGAGGUAGGAGGUUGUAUAGUU
hsa-miR-182-5p	10073.87512	1.005481207	0.164039262	6.12951554	8.81E-10	3.85E-08	UUUGGCAAUGGUAGAACUCACACU
hsa-mir-146a	9220.489853	1.414999006	0.463589709	3.052265784	0.002271209	0.013800366	CCGAUGUGUAUCCUCAGCUUUGAGAACUGAAUUCCAUGGGUUGUGUCAGUGUCAGACCUCUGAAAUUCAGUUCUUCAGCUGGGAUAUCUCUGUCAUCGU
hsa-miR-27a-3p	7484.005831	0.281707926	0.241801621	1.165037374	0.244003865	0.417500937	UUCACAGUGGCUAAGUUCCGC
hsa-miR-181a-5p	4984.264671	0.369881578	0.237823451	1.555277985	0.119879878	0.261871987	AACAUUCAACGCUGUCGGUGAGU
hsa-miR-181a-5p_1	4660.649903	0.578532737	0.259056196	2.233232578	0.025533611	0.092433902	NA
hsa-miR-10a-5p	12035.37941	0.082485456	0.368184104	0.224033182	0.822731484	0.898234007	UACCCUGUAGAUCCGAAUUUGUG
hsa-miR-22-3p	6514.061121	0.176095944	0.149328588	1.179251383	0.238298091	0.409004384	AAGCUGCCAGUUGAAGAACUGU
hsa-miR-183-5p	5543.251023	0.605166189	0.254691611	2.37607429	0.017497939	0.070416465	UAUGGCACUGGUAGAAUUCACU
hsa-mir-99b	3937.01182	-0.170409628	0.309437831	-0.550707155	0.581834439	0.730819318	GGCACCCACCCGUAGAACCGACCUUGCGGGGCCUUCGCCGCACACAAGCUCGUGUCUGUGGGUCCGUGUC
hsa-let-7d-5p	4260.316624	-0.321936056	0.097502384	-3.301827542	0.000960571	0.007015977	AGAGGUAGUAGGUUGCAUAGUU
hsa-miR-320a-3p	4015.042964	0.209538396	0.234188362	0.894742993	0.37092449	0.554552728	AAAAGCUGGGUUGAGAGGGCGA
hsa-miR-30d-5p	4918.5793	-0.147611276	0.179128869	-0.824050735	0.409910731	0.588425967	UGUAAACAUCCCCGACUGGAAG
hsa-miR-197-3p	1870.491396	-0.93479059	0.64899549	-1.440365309	0.149764073	0.299999077	UUCACCACCUUCUCCACCCAGC
hsa-miR-23a-3p	5010.356269	0.332239789	0.243621193	1.363755693	0.172644469	0.331301539	AUCACAUUGCCAGGGAUUUCC
hsa-miR-25-3p	5148.395425	-0.023961915	0.285622268	-0.083893721	0.933140932	0.957881655	CAUUGCACUUGUCUCGGUCUGA
hsa-miR-200b-3p	4864.231834	-0.612309183	0.228707317	-2.677261011	0.007422679	0.035364371	UAAUACUGCCUGGUAAUGAUGA
hsa-mir-30c-2	2198.232677	-0.753917996	0.334672468	-2.252703964	0.024277821	0.089063981	AGAUACUGUAAACAUCCUACACUCUCAGCUGUGGAAAGUAAGAAAGCUGGGAGAAGGCUGUUUACUCUUUCU
hsa-miR-148a-3p	6965.174937	-0.519641332	0.370008457	-1.404403931	0.160198601	0.31433051	UCAGUGCACUACAGAACUUUGU
hsa-mir-191	1602.268801	-1.709848608	0.548560547	-3.116973355	0.001827181	0.011651792	CGGCUGGACAGCGGGCAACGGAAUCCCAAAAGCAGCUGUUGUCUCCAGAGCAUUCCAGCUGCGCUUGGAUUUCGUCCCCUGCUCUCCUGCCU
hsa-mir-92b	1764.449045	-0.885145952	0.524865906	-1.68642303	0.091714349	0.225947088	CGGGCCCCGGGCGGGCGGGAGGGACGGGACGCGGUGCAGUGUUGUUUUUUCCCCCGCCAAUAUUGCACUCGUCCCGGCCUCCGGCCCCCCCGGCCC
hsa-mir-183	3534.222131	0.511616706	0.254974892	2.006537596	0.044798922	0.134073307	CCGCAGAGUGUGACUCCUGUUCUGUGUAUGGCACUGGUAGAAUUCACUGUGAACAGUCUCAGUCAGUGAAUUACCGAAGGGCCAUAAACAGAGCAGAGACAGAUCCACGA
hsa-miR-93-5p	1919.385831	-1.672927219	0.325295992	-5.142784595	2.71E-07	7.61E-06	CAAAGUGCUGUUCGUGCAGGUAG
hsa-mir-151a	2759.729012	-0.291179533	0.095629547	-3.044869956	0.002327809	0.013983725	UUUCCUGCCCUCGAGGAGCUCACAGUCUAGUAUGUCUCAUCCCCUACUAGACUGAAGCUCCUUGAGGACAGGGAUGGUCAUACUCACCUC
hsa-mir-30c-1	2437.081786	-0.689593915	0.341091642	-2.021726214	0.043204644	0.132711761	ACCAUGCUGUAGUGUGUGUAAACAUCCUACACUCUCAGCUGUGAGCUCAAGGUGGCUGGGAGAGGGUUGUUUACUCCUUCUGCCAUGGA
hsa-miR-30c-5p	1723.142849	-0.3170354	0.355494376	-0.891815512	0.372491826	0.555556297	UGUAAACAUCCUACACUCUCAGC
hsa-miR-155-5p	4055.375293	0.311167813	0.230431425	1.350370563	0.176897148	0.337224031	UUAAUGCUAAUCGUGAUAGGGGUU
hsa-miR-30c-5p_1	2101.358926	-0.371169086	0.286315538	-1.296363757	0.194850192	0.356187011	NA
hsa-let-7d-3p	1127.825184	-0.820211914	0.718089714	-1.142213707	0.2533652	0.428426383	CUAUACGACCUGCUGCCUUUCU
hsa-miR-151a-5p	1843.321256	-0.434000234	0.207000559	-2.096613823	0.036027775	0.119468101	UCGAGGAGCUCACAGUCUAGU
hsa-miR-484	1700.930262	-0.823159357	0.505133496	-1.62958775	0.103188655	0.2433667	UCAGGCUCAGUCCCCUCCCGAU
hsa-mir-181a-2	1625.509751	-2.742037825	0.253802297	-10.80383378	3.30E-27	9.12E-25	AGAAGGGCUAUCAGGCCAGCCUUCAGAGGACUCCAAGGAACAUUCAACGCUGUCGGUGAGUUUGGGAUUUGAAAAAACCACUGACCGUUGACUGUACCUUGGGGUCCUUA
hsa-mir-200c	2071.671884	-0.152929017	0.245825181	-0.622104767	0.533872981	0.689915356	CCCUCGUCUUACCCAGCAGUGUUUGGGUGCGGUUGGGAGUCUCUAAUACUGCCGGGUAAUGAUGGAGG
hsa-mir-181a-1	1463.29065	-2.457798476	0.189355516	-12.97980925	1.59E-38	5.28E-36	UGAGUUUUGAGGUUGCUUCAGUGAACAUUCAACGCUGUCGGUGAGUUUGGAAUUAAAAUCAAAACCAUCGACCGUUGAUUGUACCCUAUGGCUAACCAUCAUCUACUCCA
hsa-miR-31-5p	2075.145016	-0.831221273	0.144453942	-5.754230477	8.70E-09	3.21E-07	AGGCAAGAUGCUGGCAUAGCU
hsa-mir-30e	6331.340924	-0.826159601	0.474189377	-1.74225666	0.081463543	0.204646295	GGGCAGUCUUUGCUACUGUAAACAUCCUUGACUGGAAGCUGUAAGGUGUUCAGAGGAGCUUUCAGUCGGAUGUUUACAGCGGCAGGCUGCCA
hsa-mir-31	2124.078649	-0.84888217	0.186044488	-4.562791303	5.05E-06	9.10E-05	GGAGAGGAGGCAAGAUGCUGGCAUAGCUGUUGAACUGGGAACCUGCUAUGCCAACAUAUUGCCAUCUUUCC
hsa-miR-1307-3p	1518.050344	-0.386170112	0.2411174	-1.601585418	0.109247317	0.249624535	ACUCGGCGUGGCGUCGGUCGUG
hsa-mir-103a-1	1194.44961	-3.080812675	0.718888354	-4.285523139	1.82E-05	0.000262843	UACUGCCCUCGGCUUCUUUACAGUGCUGCCUUGUUGCAUAUGGAUCAAGCAGCAUUGUACAGGGCUAUGAAGGCAUUG
hsa-miR-378a-3p	2338.358155	0.493030992	0.15353294	3.211239186	0.001321639	0.009017601	ACUGGACUUGGAGUCAGAAGGC
hsa-miR-193b-3p	1003.025878	-0.316255904	0.588951497	-0.536981239	0.591280573	0.738210234	AACUGGCCCUCAAAGUCCCGCU
hsa-miR-24-3p	3394.247412	0.279796886	0.262694819	1.065102412	0.286829588	0.470969106	UGGCUCAGUUCAGCAGGAACAG
hsa-miR-192-5p	6298.814679	0.285057029	0.442761219	0.643816615	0.519694359	0.679537261	CUGACCUAUGAAUUGACAGCC
hsa-miR-103a-3p	1692.774692	-1.444851126	0.219420752	-6.584842659	4.55E-11	2.22E-09	AGCAGCAUUGUACAGGGCUAUGA
hsa-mir-125b-1	938.4265835	-1.507282222	0.371260947	-4.059899741	4.91E-05	0.000573222	UGCGCUCCUCUCAGUCCCUGAGACCCUAACUUGUGAUGUUUACCGUUUAAAUCCACGGGUUAGGCUCUUGGGAGCUGCGAGUCGUGCU
hsa-miR-361-5p	1730.539191	-0.452278496	0.139783575	-3.235562522	0.001214033	0.008510956	UUAUCAGAAUCUCCAGGGGUAC
hsa-miR-21-3p	563.3839974	-3.184659574	0.983084916	-3.23945523	0.001197583	0.008510956	CAACACCAGUCGAUGGGCUGU
hsa-miR-224-5p	2317.223193	0.36156245	0.277136742	1.304635562	0.192016973	0.35452577	UCAAGUCACUAGUGGUUCCGUUUAG
hsa-miR-335-3p	1350.148342	-1.098568644	0.148205706	-7.412458501	1.24E-13	8.56E-12	UUUUUCAUUAUUGCUCCUGACC
hsa-miR-98-5p	1543.185699	-1.962109366	0.278077512	-7.055980004	1.71E-12	1.01E-10	UGAGGUAGUAAGUUGUAUUGUU
hsa-mir-200a	3031.96571	-0.943972786	0.369066883	-2.55772823	0.01053584	0.04759788	CCGGGCCCCUGUGAGCAUCUUACCGGACAGUGCUGGAUUUCCCAGCUUGACUCUAACACUGUCUGGUAACGAUGUUCAAAGGUGACCCGC
hsa-miR-365b-3p	794.1957903	-0.921629424	0.427109457	-2.15782959	0.030941083	0.106653464	UAAUGCCCCUAAAAAUCCUUAU
hsa-miR-365a-3p	784.5759842	-0.921221358	0.426866998	-2.158099272	0.030920114	0.106653464	UAAUGCCCCUAAAAAUCCUUAU
hsa-mir-125b-2	769.8252787	-0.874356985	0.389314422	-2.245889019	0.024711117	0.090244565	ACCAGACUUUUCCUAGUCCCUGAGACCCUAACUUGUGAGGUAUUUUAGUAACAUCACAAGUCAGGCUCUUGGGACCUAGGCGGAGGGGA
hsa-miR-20a-5p	3448.493585	-1.63300885	0.512565092	-3.185954088	0.001442775	0.0096847	UAAAGUGCUUAUAGUGCAGGUAG
hsa-let-7a-1	1782.087459	-0.003983615	0.289334881	-0.013768182	0.989014927	0.994375791	UGGGAUGAGGUAGUAGGUUGUAUAGUUUUAGGGUCACACCCACCACUGGGAGAUAACUAUACAAUCUACUGUCUUUCCUA
hsa-mir-484	702.7073249	-1.582586656	0.452494645	-3.497470466	0.000469693	0.003817405	AGCCUCGUCAGGCUCAGUCCCCUCCCGAUAAACCCCUAAAUAGGGACUUUCCCGGGGGGUGACCCUGGCUUUUUUGGCG
hsa-miR-574-3p	662.0806706	-1.417933916	0.376522784	-3.765864846	0.000165974	0.001554713	CACGCUCAUGCACACACCCACA
hsa-miR-3074-5p	1500.021596	-1.188390446	0.291057983	-4.083002409	4.45E-05	0.00054199	GUUCCUGCUGAACUGAGCCAG
hsa-miR-186-5p	1822.389389	0.455085065	0.153049946	2.973441523	0.002944805	0.016517735	CAAAGAAUUCUCCUUUUGGGCU
hsa-miR-744-5p	1121.513418	-0.276204545	0.377724747	-0.731232325	0.464637259	0.638779913	UGCGGGGCUAGGGCUAACAGCA
hsa-mir-182	2006.013054	0.781398105	0.172116317	4.539942046	5.63E-06	9.82E-05	GAGCUGCUUGCCUCCCCCCGUUUUUGGCAAUGGUAGAACUCACACUGGUGAGGUAACAGGAUCCGGUGGUUCUAGACUUGCCAACUAUGGGGCGAGGACUCAGCCGGCAC
hsa-mir-125a	472.2721974	-2.197602404	0.396144684	-5.547474169	2.90E-08	9.61E-07	UGCCAGUCUCUAGGUCCCUGAGACCCUUUAACCUGUGAGGACAUCCAGGGUCACAGGUGAGGUUCUUGGGAGCCUGGCGUCUGGCC
hsa-miR-30e-5p	2915.495128	-0.224207471	0.370979022	-0.604366979	0.545599685	0.697458965	UGUAAACAUCCUUGACUGGAAG
hsa-miR-141-3p	3471.559515	-0.806070219	0.51469996	-1.566097304	0.117325839	0.256969936	UAACACUGUCUGGUAAAGAUGG
hsa-miR-339-5p	740.4768211	-0.998112709	0.39066277	-2.5549215	0.010621175	0.04785301	UCCCUGUCCUCCAGGAGCUCACG
hsa-let-7f-2	2375.955932	0.710693604	0.200984877	3.536055124	0.00040615	0.003350232	UGUGGGAUGAGGUAGUAGAUUGUAUAGUUUUAGGGUCAUACCCCAUCUUGGAGAUAACUAUACAGUCUACUGUCUUUCCCACG
hsa-miR-99a-5p	1629.118397	1.078759428	0.419614755	2.570832926	0.010145426	0.046211857	AACCCGUAGAUCCGAUCUUGUG
hsa-let-7i	1449.765654	-0.409681614	0.395337011	-1.036284492	0.300069439	0.487282203	CUGGCUGAGGUAGUAGUUUGUGCUGUUGGUCGGGUUGUGACAUUGCCCGCUGUGGAGAUAACUGCGCAAGCUACUGCCUUGCUA
hsa-miR-200a-3p	2637.278642	-0.562918057	0.429471947	-1.310721367	0.189951917	0.352282191	UAACACUGUCUGGUAACGAUGU
hsa-miR-1260b	346.6869937	-2.325384154	0.811294732	-2.866263102	0.004153489	0.021485863	AUCCCACCACUGCCACCAU
hsa-miR-148b-3p	1104.541195	-1.254706186	0.414660279	-3.025865388	0.002479227	0.014628319	UCAGUGCAUCACAGAACUUUGU
hsa-let-7a-3	1305.657197	-0.1701054	0.284554711	-0.597795058	0.549976689	0.701971786	GGGUGAGGUAGUAGGUUGUAUAGUUUGGGGCUCUGCCCUGCUAUGGGAUAACUAUACAAUCUACUGUCUUUCCU
hsa-miR-615-3p	481.8067948	-1.328347311	0.66895249	-1.985712484	0.047065258	0.138850886	UCCGAGCCUGGGUCUCCCUCUU
hsa-mir-27b	918.092717	-0.540452599	0.258922987	-2.087310225	0.036860101	0.12096904	ACCUCUCUAACAAGGUGCAGAGCUUAGCUGAUUGGUGAACAGUGAUUGGUUUCCGCUUUGUUCACAGUGGCUAAGUUCUGCACCUGAAGAGAAGGUG
hsa-miR-128-3p	650.3846196	-0.476445071	0.485835704	-0.980671176	0.326754922	0.511576639	UCACAGUGAACCGGUCUCUUU
hsa-mir-130b	396.5598624	-1.967864626	0.437541906	-4.497545486	6.87E-06	0.000115126	GGCCUGCCCGACACUCUUUCCCUGUUGCACUACUAUAGGCCGCUGGGAAGCAGUGCAAUGAUGAAAGGGCAUCGGUCAGGUC
hsa-miR-16-5p	2437.357019	0.130892248	0.39967114	0.327499874	0.743289838	0.844670701	UAGCAGCACGUAAAUAUUGGCG
hsa-miR-128-3p_1	634.6738351	-0.452372509	0.490240902	-0.922755543	0.356134614	0.542019177	NA
hsa-miR-106b-3p	608.8933909	-0.409045239	0.255776081	-1.599231784	0.109769111	0.249624535	CCGCACUGUGGGUACUUGCUGC
hsa-miR-589-5p	602.585476	-0.796900362	0.396969307	-2.007460901	0.04470061	0.134020997	UGAGAACCACGUCUGCUCUGAG
hsa-mir-93	508.6698646	-1.622091029	0.26497602	-6.121652184	9.26E-10	3.94E-08	CUGGGGGCUCCAAAGUGCUGUUCGUGCAGGUAGUGUGAUUACCCAACCUACUGCUGAGCUAGCACUUCCCGAGCCCCCGG
hsa-mir-148b	1034.395898	-1.276839288	0.307568461	-4.151398632	3.30E-05	0.00042145	CAAGCACGAUUAGCAUUUGAGGUGAAGUUCUGUUAUACACUCAGGCUGUGGCUCUCUGAAAGUCAGUGCAUCACAGAACUUUGUCUCGAAAGCUUUCUA
hsa-mir-3074	1127.90076	-0.355213363	0.202812944	-1.751433389	0.079871286	0.203420264	GCUCGACUCCUGUUCCUGCUGAACUGAGCCAGUGUGUAAAAUGAGAACUGAUAUCAGCUCAGUAGGCACCGGAGGGCGGGU
hsa-miR-16-5p_1	2250.543381	0.119708396	0.40843431	0.29309094	0.769452642	0.864916936	NA
hsa-mir-342	388.2779397	-1.621781898	0.480340632	-3.376316286	0.000734634	0.005587263	GAAACUGGGCUCAAGGUGAGGGGUGCUAUCUGUGAUUGAGGGACAUGGUUAAUGGAAUUGUCUCACACAGAAAUCGCACCCGUCACCUUGGCCUACUUA
hsa-mir-25	542.4776057	-1.168371818	0.206260818	-5.66453594	1.47E-08	5.20E-07	GGCCAGUGUUGAGAGGCGGAGACUUGGGCAAUUGCUGGACGCUGCCCUGGGCAUUGCACUUGUCUCGGUCUGACAGUGCCGGCC
hsa-miR-28-3p	1461.685939	0.501844367	0.392046766	1.280062508	0.200523153	0.36216491	CACUAGAUUGUGAGCUCCUGGA
hsa-let-7d	759.324477	-0.552065288	0.254063077	-2.172945766	0.029784399	0.104182561	CCUAGGAAGAGGUAGUAGGUUGCAUAGUUUUAGGGCAGGGAUUUUGCCCACAAGGAGGUAACUAUACGACCUGCUGCCUUUCUUAGG
hsa-mir-192	1709.556741	-2.47596944	0.694327045	-3.565998846	0.000362473	0.003066225	GCCGAGACCGAGUGCACAGGGCUCUGACCUAUGAAUUGACAGCCAGUGCUCUCGUCUCCCCUCUGGCUGCCAAUUCCAUAGGUCACAGGUAUGUUCGCCUCAAUGCCAGC
hsa-let-7e	514.2868666	-1.315778161	0.311379434	-4.225642464	2.38E-05	0.000337637	CCCGGGCUGAGGUAGGAGGUUGUAUAGUUGAGGAGGACACCCAAGGAGAUCACUAUACGGCCUCCUAGCUUUCCCCAGG
hsa-miR-17-5p	1221.543992	-1.655876779	0.42560388	-3.89065245	1.00E-04	0.001042507	CAAAGUGCUUACAGUGCAGGUAG
hsa-mir-29a	1331.865073	-0.229852788	0.328022276	-0.700723107	0.483475833	0.6517097	AUGACUGAUUUCUUUUGGUGUUCAGAGUCAAUAUAAUUUUCUAGCACCAUCUGAAAUCGGUUAU
hsa-miR-130b-5p	269.2525755	-2.390817595	0.555817369	-4.301444556	1.70E-05	0.000248976	ACUCUUUCCCUGUUGCACUAC
hsa-mir-141	1330.693612	-1.649701116	0.406196753	-4.061335061	4.88E-05	0.000573222	CGGCCGGCCCUGGGUCCAUCUUCCAGUACAGUGUUGGAUGGUCUAAUUGUGAAGCUCCUAACACUGUCUGGUAAAGAUGGCUCCCGGGUGGGUUC
hsa-miR-96-5p	2187.738744	-0.752568904	0.473955446	-1.58784736	0.112320859	0.249624535	UUUGGCACUAGCACAUUUUUGCU
hsa-miR-23b-3p	826.9132905	0.110550323	0.121179851	0.91228304	0.36161974	0.546550163	AUCACAUUGCCAGGGAUUACCAC
hsa-let-7a-2	834.6790573	-0.701303632	0.44822035	-1.564640319	0.11766727	0.257377748	AGGUUGAGGUAGUAGGUUGUAUAGUUUAGAAUUACAUCAAGGGAGAUAACUGUACAGCCUCCUAGCUUUCCU
hsa-miR-342-3p	297.8635882	-1.777375953	0.446471982	-3.98093503	6.86E-05	0.00075688	UCUCACACAGAAAUCGCACCCGU
hsa-miR-15b-5p	2459.016136	0.035563505	0.60634517	0.058652244	0.953229098	0.968828275	UAGCAGCACAUCAUGGUUUACA
hsa-mir-23b	617.3934308	-0.17905492	0.196761598	-0.910009483	0.362817509	0.547116714	CUCAGGUGCUCUGGCUGCUUGGGUUCCUGGCAUGCUGAUUUGUGACUUAAGAUUAAAAUCACAUUGCCAGGGAUUACCACGCAACCACGACCUUGGC
hsa-miR-151a-3p	1418.203702	1.151437118	0.198050336	5.813860968	6.10E-09	2.35E-07	CUAGACUGAAGCUCCUUGAGG
hsa-mir-331	326.1722887	-1.433441422	0.309387279	-4.633162121	3.60E-06	7.19E-05	GAGUUUGGUUUUGUUUGGGUUUGUUCUAGGUAUGGUCCCAGGGAUCCCAGAUCAAACCAGGCCCCUGGGCCUAUCCUAGAACCAACCUAAGCUC
hsa-miR-30b-5p	1199.858286	0.444173997	0.373889118	1.187983215	0.234840023	0.405588289	UGUAAACAUCCUACACUCAGCU
hsa-mir-26b	576.2271335	-0.949928843	0.335692565	-2.829758363	0.004658317	0.023691687	CCGGGACCCAGUUCAAGUAAUUCAGGAUAGGUUGUGUGCUGUCCAGCCUGUUCUCCAUUACUUGGCUCGGGGACCGG
hsa-mir-221	1706.386955	0.152743865	0.397207007	0.384544741	0.700574742	0.813247583	UGAACAUCCAGGUCUGGGGCAUGAACCUGGCAUACAAUGUAGAUUUCUGUGUUCGUUAGGCAACAGCUACAUUGUCUGCUGGGUUUCAGGCUACCUGGAAACAUGUUCUC
hsa-mir-193b	278.6923359	-0.915864546	0.528837746	-1.731844131	0.083301318	0.207689603	GUGGUCUCAGAAUCGGGGUUUUGAGGGCGAGAUGAGUUUAUGUUUUAUCCAACUGGCCCUCAAAGUCCCGCUUUUGGGGUCAU
hsa-mir-106b	548.2663871	-0.462065943	0.158594528	-2.913504954	0.003573962	0.01911493	CCUGCCGGGGCUAAAGUGCUGACAGUGCAGAUAGUGGUCCUCUCCGUGCUACCGCACUGUGGGUACUUGCUGCUCCAGCAGG
hsa-mir-378a	634.8649102	0.647860291	0.177560419	3.648675173	0.000263596	0.002389672	AGGGCUCCUGACUCCAGGUCCUGUGUGUUACCUAGAAAUAGCACUGGACUUGGAGUCAGAAGGCCU
hsa-miR-1307-5p	378.7584272	-1.158065411	0.757331629	-1.529139107	0.126229962	0.268664028	UCGACCGGACCUCGACCGGCU
hsa-mir-140	560.3818751	0.153099131	0.241605804	0.633673233	0.526294097	0.683316846	UGUGUCUCUCUCUGUGUCCUGCCAGUGGUUUUACCCUAUGGUAGGUUACGUCAUGCUGUUCUACCACAGGGUAGAACCACGGACAGGAUACCGGGGCACC
hsa-let-7f-1	1113.318891	0.42806335	0.240118102	1.782720034	0.074631888	0.194164866	UCAGAGUGAGGUAGUAGAUUGUAUAGUUGUGGGGUAGUGAUUUUACCCUGUUCAGGAGAUAACUAUACAAUCUAUUGCCUUCCCUGA
hsa-miR-1296-5p	249.6197818	-1.196397578	0.375744961	-3.184068189	0.001452208	0.009708713	UUAGGGCCCUGGCUCCAUCUCC
hsa-miR-7-5p_1	740.9435652	-1.817125537	0.378918664	-4.79555564	1.62E-06	3.64E-05	NA
hsa-miR-1180-3p	332.5645828	-0.006784079	0.519350779	-0.013062614	0.989577838	0.994375791	UUUCCGGCUCGCGUGGGUGUGU
hsa-miR-7-5p_2	722.4384088	-1.813124277	0.380428027	-4.766011302	1.88E-06	4.15E-05	NA
hsa-miR-331-3p	235.9954082	-2.062691304	0.418515834	-4.928586059	8.28E-07	2.11E-05	GCCCCUGGGCCUAUCCUAGAA
hsa-miR-181b-5p_1	872.5143843	0.661876093	0.179707621	3.683071924	0.00023044	0.002122609	NA
hsa-miR-185-5p	843.4205251	-0.207801201	0.285634439	-0.727507514	0.466915114	0.639899144	UGGAGAGAAAGGCAGUUCCUGA
hsa-miR-181b-5p	886.677546	0.860592403	0.181917508	4.730673877	2.24E-06	4.76E-05	AACAUUCAUUGCUGUCGGUGGGU
hsa-mir-339	304.8692257	-1.281373434	0.391889759	-3.269729316	0.001076504	0.00779408	CGGGGCGGCCGCUCUCCCUGUCCUCCAGGAGCUCACGUGUGCCUGCCUGUGAGCGCCUCGACGACAGAGCCGGCGCCUGCCCCAGUGUCUGCGC
hsa-mir-425	425.3052895	-0.062567159	0.234361602	-0.266968475	0.789493434	0.8795819	GAAAGCGCUUUGGAAUGACACGAUCACUCCCGUUGAGUGGGCACCCGAGAAGCCAUCGGGAAUGUCGUGUCCGCCCAGUGCUCUUUC
hsa-mir-455	650.5381142	0.344340624	0.16948577	2.031678664	0.042186197	0.131722627	UCCCUGGCGUGAGGGUAUGUGCCUUUGGACUACAUCGUGGAAGCCAGCACCAUGCAGUCCAUGGGCAUAUACACUUGCCUCAAGGCCUAUGUCAUC
hsa-mir-1307	276.6299745	-1.681482343	0.302374507	-5.560926284	2.68E-08	9.08E-07	CAUCAAGACCCAGCUGAGUCACUGUCACUGCCUACCAAUCUCGACCGGACCUCGACCGGCUCGUCUGUGUUGCCAAUCGACUCGGCGUGGCGUCGGUCGUGGUAGAUAGGCGGUCAUGCAUACGAAUUUUCAGCUCUUGUUCUGGUGAC
hsa-miR-149-5p	375.1517275	-0.339056763	0.497957069	-0.680895571	0.495937571	0.659923348	UCUGGCUCCGUGUCUUCACUCCC
hsa-miR-505-3p	229.2236764	-0.632096903	0.410368254	-1.540316283	0.123483277	0.267278424	CGUCAACACUUGCUGGUUUCCU
hsa-mir-17	694.0020806	-1.499323334	0.373293379	-4.016474491	5.91E-05	0.000668429	GUCAGAAUAAUGUCAAAGUGCUUACAGUGCAGGUAGUGAUAUGUGCAUCUACUGCAGUGAAGGCACUUGUAGCAUUAUGGUGAC
hsa-mir-20a	530.1258999	-1.652770685	0.379333844	-4.357034602	1.32E-05	0.000200007	GUAGCACUAAAGUGCUUAUAGUGCAGGUAGUGUUUAGUUAUCUACUGCAUUAUGAGCACUUAAAGUACUGC
hsa-miR-296-3p	287.0345536	-0.439502642	0.273616362	-1.606273247	0.108213886	0.249624535	GAGGGUUGGGUGGAGGCUCUCC
hsa-mir-28	719.8089578	-0.067604811	0.402947508	-0.167775726	0.86675972	0.919845793	GGUCCUUGCCCUCAAGGAGCUCACAGUCUAUUGAGUUACCUUUCUGACUUUCCCACUAGAUUGUGAGCUCCUGGAGGGCAGGCACU
hsa-miR-25-5p	244.5558235	-0.761689997	0.356128035	-2.138809425	0.032451106	0.110503121	AGGCGGAGACUUGGGCAAUUG
hsa-miR-1343-3p	199.8007545	-0.530031935	0.741340232	-0.714964483	0.47463099	0.644508174	CUCCUGGGGCCCGCACUCUCGC
hsa-miR-7974	224.8407919	-8.549290028	0.853307653	-10.01900076	1.26E-23	2.61E-21	AGGCUGUGAUGCUCUCCUGAGCCC
hsa-mir-941-4	253.7908452	-0.323883188	0.453009878	-0.714958335	0.474634789	0.644508174	UGUGCACAUGUGCCCAGGGCCCGGGACAGCGCCACGGAAGAGGACGCACCCGGCUGUGUGCACAUGUGCCCA
hsa-miR-210-3p	426.7397177	-1.917541963	0.403442704	-4.752947432	2.00E-06	4.37E-05	CUGUGCGUGUGACAGCGGCUGA
hsa-mir-941-5	242.4795499	-0.355677645	0.459923432	-0.773340996	0.4393206	0.616238202	UGUGCACAUGUGCCCAGGGCCCGGGACAGCGCCACGGAAGAGGACGCACCCGGCUGUGUGCACAUGUGCCCA
hsa-let-7b-3p	134.2128339	-2.184431769	0.928812136	-2.351855327	0.018680039	0.074094508	CUAUACAACCUACUGCCUUCCC
hsa-mir-10a	1101.015521	-0.100954589	0.418643277	-0.241147044	0.809441153	0.889366091	GAUCUGUCUGUCUUCUGUAUAUACCCUGUAGAUCCGAAUUUGUGUAAGGAAUUUUGUGGUCACAAAUUCGUAUCUAGGGGAAUAUGUAGUUGACAUAAACACUCCGCUCU
hsa-miR-429	621.3092906	-0.369829064	0.306321062	-1.207324962	0.227307021	0.395877144	UAAUACUGUCUGGUAAAACCGU
hsa-mir-361	274.9805558	-0.830458918	0.17095493	-4.857765253	1.19E-06	2.89E-05	GGAGCUUAUCAGAAUCUCCAGGGGUACUUUAUAAUUUCAAAAAGUCCCCCAGGUGUGAUUCUGAUUUGCUUC
hsa-miR-455-3p	400.2488393	0.20233016	0.208976433	0.968196063	0.332946461	0.518522155	GCAGUCCAUGGGCAUAUACAC
hsa-miR-500a-3p	373.9113133	-0.038262079	0.278928115	-0.137175412	0.890892145	0.934281579	AUGCACCUGGGCAAGGAUUCUG
hsa-mir-335	279.3698338	-1.202892513	0.152252862	-7.900623328	2.78E-15	2.19E-13	UGUUUUGAGCGGGGGUCAAGAGCAAUAACGAAAAAUGUUUGUCAUAAACCGUUUUUCAUUAUUGCUCCUGACCUCCUCUCAUUUGCUAUAUUCA
hsa-miR-941	218.8400951	-0.434163962	0.454536842	-0.955178815	0.339487277	0.525555467	CACCCGGCUGUGUGCACAUGUGC
hsa-miR-501-3p	472.1160039	0.313035326	0.256453776	1.220630597	0.222225916	0.390194612	AAUGCACCCGGGCAAGGAUUCU
hsa-miR-769-5p	609.6042266	-0.389742803	0.481086006	-0.810131241	0.417864751	0.596893663	UGAGACCUCUGGGUUCUGAGCU
hsa-mir-23a	316.7438832	0.332980113	0.524260929	0.635141958	0.525335834	0.68260722	GGCCGGCUGGGGUUCCUGGGGAUGGGAUUUGCUUCCUGUCACAAAUCACAUUGCCAGGGAUUUCCAACCGACC
hsa-miR-425-5p	251.865238	-0.638453479	0.305332934	-2.09100758	0.036527385	0.120883041	AAUGACACGAUCACUCCCGUUGA
hsa-miR-345-5p	171.0898292	-0.802309323	0.413211706	-1.941642289	0.05218042	0.148396459	GCUGACUCCUAGUCCAGGGCUC
hsa-miR-941_1	205.1267571	-0.440775148	0.470095064	-0.937629815	0.348434684	0.533132986	NA
hsa-mir-3615	173.7370088	-0.551260699	0.662971183	-0.831500242	0.405691092	0.583885269	GACUCUGGGACGCUCAGACGCCGCGCGGGGCGGGGAUUGGUCUGUGGUCCUCUCUCGGCUCCUCGCGGCUCGCGGCGGCCGACGGUU
hsa-mir-128-1	236.7923103	-0.748534729	0.372349535	-2.010301229	0.044399317	0.133551919	UGAGCUGUUGGAUUCGGGGCCGUAGCACUGUCUGAGAGGUUUACAUUUCUCACAGUGAACCGGUCUCUUUUUCAGCUGCUUC
hsa-mir-27a	143.8971474	-0.896380182	0.361186373	-2.481766337	0.013073297	0.056594064	CUGAGGAGCAGGGCUUAGCUGCUUGUGAGCAGGGUCCACACCAAGUCGUGUUCACAGUGGCUAAGUUCCGCCCCCCAG
hsa-miR-941_2	204.2013465	-0.422060781	0.455203554	-0.927191312	0.353827213	0.540087378	NA
hsa-miR-671-3p	133.9297603	-1.523350462	0.606374072	-2.512228892	0.011997125	0.053185114	UCCGGUUCUCAGGGCUCCACC
hsa-miR-140-3p	294.7496516	-0.259236375	0.201612434	-1.285815415	0.198507489	0.359598594	UACCACAGGGUAGAACCACGG
hsa-miR-221-5p	1182.96399	0.266871479	0.44936795	0.593881871	0.552591125	0.703300208	ACCUGGCAUACAAUGUAGAUUU
hsa-mir-24-2	231.2402607	-1.566238583	0.174209938	-8.99052375	2.46E-19	2.91E-17	CUCUGCCUCCCGUGCCUACUGAGCUGAAACACAGUUGGUUUGUGUACACUGGCUCAGUUCAGCAGGAACAGGG
hsa-miR-196a-5p_1	316.625355	-0.418037263	0.16730104	-2.498712883	0.012464525	0.054817461	NA
hsa-mir-181b-2	419.5165778	-0.697692853	0.307757021	-2.267024977	0.0233887	0.087338884	CUGAUGGCUGCACUCAACAUUCAUUGCUGUCGGUGGGUUUGAGUCUGAAUCAACUCACUGAUCAAUGAAUGCAAACUGCGGACCAAACA
hsa-let-7g	317.2323771	-0.78577474	0.565172548	-1.390327155	0.164429556	0.321112136	AGGCUGAGGUAGUAGUUUGUACAGUUUGAGGGUCUAUGAUACCACCCGGUACAGGAGAUAACUGUACAGGCCACUGCCUUGCCA
hsa-miR-196a-5p	291.0703294	-0.276913114	0.160870053	-1.721346569	0.085187954	0.211439562	UAGGUAGUUUCAUGUUGUUGGG
hsa-mir-99a	386.3139298	0.841985892	0.39180583	2.148987653	0.031635379	0.108595151	CCCAUUGGCAUAAACCCGUAGAUCCGAUCUUGUGGUGAAGUGGACCGCACAAGCUCGCUUCUAUGGGUCUGUGUCAGUGUG
hsa-mir-92a-2	109.6900788	-1.791159787	0.366916819	-4.881650812	1.05E-06	2.64E-05	UCAUCCCUGGGUGGGGAUUUGUUGCAUUACUUGUGUUCUAUAUAAAGUAUUGCACUUGUCCCGGCCUGUGGAAGA
hsa-miR-107	187.2518238	-1.050271783	0.21901072	-4.795526821	1.62E-06	3.64E-05	AGCAGCAUUGUACAGGGCUAUCA
hsa-miR-374a-5p	349.0663884	-1.117104771	0.459913723	-2.428944202	0.015142863	0.064016653	UUAUAAUACAACCUGAUAAGUG
hsa-miR-101-3p_1	388.2450045	-0.798242635	0.390771881	-2.042733047	0.041078872	0.129238651	NA
hsa-miR-26b-5p	410.1480503	-0.281471863	0.412082059	-0.683048089	0.494576456	0.659923348	UUCAAGUAAUUCAGGAUAGGU
hsa-mir-181b-1	265.5251789	-1.30188043	0.427528009	-3.045134828	0.00232576	0.013983725	CCUGUGCAGAGAUUAUUUUUUAAAAGGUCACAAUCAACAUUCAUUGCUGUCGGUGGGUUGAACUGUGUGGACAAGCUCACUGAACAAUGAAUGCAACUGUGGCCCCGCUU
hsa-mir-16-2	450.3126938	-0.395226714	0.410499066	-0.962795647	0.335650085	0.521563113	GUUCCACUCUAGCAGCACGUAAAUAUUGGCGUAGUGAAAUAUAUAUUAAACACCAAUAUUACUGUGCUGCUUUAGUGUGAC
hsa-miR-101-3p	387.7038399	-0.757219538	0.374861285	-2.019999316	0.043383459	0.132711761	UACAGUACUGUGAUAACUGAA
hsa-mir-26a-2	278.454215	-0.122888437	0.192798125	-0.637394355	0.523868005	0.681760016	GGCUGUGGCUGGAUUCAAGUAAUCCAGGAUAGGCUGUUUCCAUCUGUGAGGCCUAUUCUUGAUUACUUGUUUCUGGAGGCAGCU
hsa-miR-502-3p	127.8936984	-0.437631165	0.331720087	-1.319278458	0.187076037	0.347337144	AAUGCACCUGGGCAAGGAUUCA
hsa-let-7c-5p	227.8650435	0.820660503	0.438891481	1.869848329	0.061504883	0.167619681	UGAGGUAGUAGGUUGUAUGGUU
hsa-miR-181a-3p	258.6199058	0.308889568	0.20327056	1.519598159	0.128612001	0.270607484	ACCAUCGACCGUUGAUUGUACC
hsa-mir-4521	52.47436427	-5.47307014	0.946953846	-5.779658811	7.49E-09	2.82E-07	UCGGCUAAGGAAGUCCUGUGCUCAGUUUUGUAGCAUCAAAACUAGGAUUUCUCUUGUUAC
hsa-mir-365a	111.1702106	-0.674888551	0.424905333	-1.588326856	0.112212448	0.249624535	ACCGCAGGGAAAAUGAGGGACUUUUGGGGGCAGAUGUGUUUCCAUUCCACUAUCAUAAUGCCCCUAAAAAUCCUUAUUGCUCUUGCA
hsa-miR-561-5p	279.5988954	-0.238520363	0.289174253	-0.824832641	0.409466612	0.588297785	AUCAAGGAUCUUAAACUUUGCC
hsa-miR-941_4	123.5610494	-0.331454866	0.438831449	-0.755312472	0.450061517	0.624436816	NA
hsa-mir-26a-1	287.2949515	-0.285359013	0.233167239	-1.223838365	0.221013208	0.389206946	GUGGCCUCGUUCAAGUAAUCCAGGAUAGGCUGUGCAGGUCCCAAUGGGCCUAUUCUUGGUUACUUGCACGGGGACGC
hsa-mir-197	109.6453121	-0.414047461	0.632953985	-0.654150967	0.513014548	0.672925728	GGCUGUGCCGGGUAGAGAGGGCAGUGGGAGGUAAGAGCUCUUCACCCUUCACCACCUUCUCCACCCAGCAUGGCC
hsa-mir-2110	129.4241192	-0.416392503	0.470256932	-0.885457448	0.37590996	0.558054448	CAGGGGUUUGGGGAAACGGCCGCUGAGUGAGGCGUCGGCUGUGUUUCUCACCGCGGUCUUUUCCUCCCACUCUUG
hsa-miR-941_3	111.7296085	-0.416098696	0.449014874	-0.926692455	0.354086236	0.540087378	NA
hsa-miR-93-3p	94.78817132	-1.005261808	1.127474434	-0.891604968	0.372604706	0.555556297	ACUGCUGAGCUAGCACUUCCCG
hsa-miR-148a-5p	106.3942466	-0.982123227	0.324043099	-3.030841361	0.002438733	0.014440786	AAAGUUCUGAGACACUCCGACU
hsa-miR-181a-2-3p	64.7990238	-0.419637701	1.154868696	-0.363363993	0.716332995	0.824205487	ACCACUGACCGUUGACUGUACC
hsa-miR-196b-5p	168.3459212	-0.36525896	0.35924162	-1.016750118	0.309272317	0.493051444	UAGGUAGUUUCCUGUUGUUGGG
hsa-miR-1226-3p	62.43814924	-1.945133411	0.933767406	-2.083102707	0.037241863	0.121072566	UCACCAGCCCUGUGUUCCCUAG
hsa-miR-34c-5p	275.525463	-1.004614127	0.496201198	-2.024610441	0.042907381	0.132231298	AGGCAGUGUAGUUAGCUGAUUGC
hsa-miR-335-5p	412.5461155	0.607240634	0.407462818	1.490297045	0.136146149	0.280759098	UCAAGAGCAAUAACGAAAAAUGU
hsa-mir-320a	149.0418404	0.074655657	0.225569339	0.330965446	0.740670586	0.842849575	CUCCCCUCCGCCUUCUCUUCCCGGUUCUUCCCGGAGUCGGGAAAAGCUGGGUUGAGAGGGCGAAAAAGGAUG
hsa-miR-330-3p	154.1107885	0.073435538	0.202695225	0.362295354	0.71713133	0.824551834	GCAAAGCACACGGCCUGCAGAGA
hsa-mir-671	94.49503092	-2.121609098	0.296977717	-7.144000979	9.07E-13	5.57E-11	GCAGGUGAACUGGCAGGCCAGGAAGAGGAGGAAGCCCUGGAGGGGCUGGAGGUGAUGGAUGUUUUCCUCCGGUUCUCAGGGCUCCACCUCUUUCGGGCCGUAGAGCCAGGGCUGGUGC
hsa-miR-3615	85.91233104	-0.393037261	0.746337667	-0.52662123	0.598456646	0.743251774	UCUCUCGGCUCCUCGCGGCUC
hsa-miR-339-3p	265.7092914	-0.012367139	0.35073686	-0.035260448	0.971872062	0.982123204	UGAGCGCCUCGACGACAGAGCCG
hsa-mir-365b	86.41195549	-0.754553158	0.423174507	-1.78307801	0.074573606	0.194164866	AGAGUGUUCAAGGACAGCAAGAAAAAUGAGGGACUUUCAGGGGCAGCUGUGUUUUCUGACUCAGUCAUAAUGCCCCUAAAAAUCCUUAUUGUUCUUGCAGUGUGCAUCGGG
hsa-miR-210-5p	58.55455996	-0.906725799	0.900226497	-1.007219629	0.313829242	0.498399314	AGCCCCUGCCCACCGCACACUG
hsa-mir-500a	140.8640245	-0.16340788	0.212875176	-0.767622995	0.442711197	0.618575184	GCUCCCCCUCUCUAAUCCUUGCUACCUGGGUGAGAGUGCUGUCUGAAUGCAAUGCACCUGGGCAAGGAUUCUGAGAGCGAGAGC
hsa-miR-1908-5p	52.11911253	-1.228468594	0.824014136	-1.490834368	0.136004986	0.280759098	CGGCGGGGACGGCGAUUGGUC
hsa-mir-146b	314.8103718	1.116620949	0.294510342	3.791449022	0.000149771	0.001443338	CCUGGCACUGAGAACUGAAUUCCAUAGGCUGUGAGCUCUAGCAAUGCCCUGUGGACUCAGUUCUGGUGCCCGG
hsa-mir-101-1	264.6381444	-0.795843993	0.391398751	-2.033332989	0.042018892	0.131696264	UGCCCUGGCUCAGUUAUCACAGUGCUGAUGCUGUCUAUUCUAAAGGUACAGUACUGUGAUAACUGAAGGAUGGCA
hsa-miR-503-5p	88.29088351	-0.02457444	0.400437116	-0.061369038	0.95106531	0.968828275	UAGCAGCGGGAACAGUUCUGCAG
hsa-miR-10b-5p	367.1874869	1.512179303	0.342916249	4.409762753	1.03E-05	0.000164977	UACCCUGUAGAACCGAAUUUGUG
hsa-miR-28-5p	125.5916946	-1.95201378	0.356548532	-5.474749175	4.38E-08	1.37E-06	AAGGAGCUCACAGUCUAUUGAG
hsa-miR-152-3p	294.837825	-0.225961773	0.380407276	-0.593999608	0.552512375	0.703300208	UCAGUGCAUGACAGAACUUGG
hsa-miR-625-3p	66.97201007	-0.698464371	0.520198174	-1.342689011	0.179372694	0.339937954	GACUAUAGAACUUUCCCCCUCA
hsa-mir-101-2	282.7883691	-0.748458566	0.379309781	-1.973211881	0.048471427	0.141740593	ACUGUCCUUUUUCGGUUAUCAUGGUACCGAUGCUGUAUAUCUGAAAGGUACAGUACUGUGAUAACUGAAGAAUGGUGGU
hsa-miR-146b-5p	322.7639284	1.217340934	0.320629882	3.796717035	0.000146625	0.001438487	UGAGAACUGAAUUCCAUAGGCUG
hsa-mir-155	156.7396036	-1.180759839	0.323570276	-3.649160404	0.000263099	0.002389672	CUGUUAAUGCUAAUCGUGAUAGGGGUUUUUGCCUCCAACUGACUCCUACAUAUUAGCAUUAACAG
hsa-miR-18a-3p	79.679956	0.207550923	0.637688663	0.325473753	0.744822544	0.845828771	ACUGCCCUAAGUGCUCCUUCUGG
hsa-miR-30a-3p	62.05520355	1.032637225	0.873380843	1.182344717	0.237068949	0.408162324	CUUUCAGUCGGAUGUUUGCAGC
hsa-mir-7-2	192.7898217	-1.753334735	0.383906812	-4.567084202	4.95E-06	9.01E-05	CUGGAUACAGAGUGGACCGGCUGGCCCCAUCUGGAAGACUAGUGAUUUUGUUGUUGUCUUACUGCGCUCAACAACAAAUCCCAGUCUACCUAAUGGUGCCAGCCAUCGCA
hsa-mir-3529	192.7898217	-1.753334735	0.383906812	-4.567084202	4.95E-06	9.01E-05	GGCACCAUUAGGUAGACUGGGAUUUGUUGUUGAGCGCAGUAAGACAACAACAAAAUCACUAGUCUUCCAGAUGGGGCC
hsa-miR-7-5p	192.2327657	-1.747922926	0.384351823	-4.54771598	5.42E-06	9.57E-05	UGGAAGACUAGUGAUUUUGUUGUU
hsa-miR-3529-3p	192.2327657	-1.747922926	0.384351823	-4.54771598	5.42E-06	9.57E-05	AACAACAAAAUCACUAGUCUUCCA
hsa-mir-194-2	300.2635414	-1.505818607	0.736476349	-2.044625885	0.040891756	0.129140058	UGGUUCCCGCCCCCUGUAACAGCAACUCCAUGUGGAAGUGCCCACUGGUUCCAGUGGGGCUGCUGUUAUCUGGGGCGAGGGCCAG
hsa-miR-328-3p	60.65295003	-1.28321114	0.572977467	-2.239549045	0.025120214	0.091136356	CUGGCCCUCUCUGCCCUUCCGU
hsa-miR-1271-5p	71.33528134	-0.543604221	0.43218996	-1.257790024	0.208467704	0.372055386	CUUGGCACCUAGCAAGCACUCA
hsa-miR-222-5p	71.01933144	-1.121542609	0.949652865	-1.181002713	0.237601646	0.408655113	CUCAGUAGCCAGUGUAGAUCCU
hsa-miR-625-5p	62.72758199	-0.668174016	0.529593104	-1.261674314	0.207066003	0.369951976	AGGGGGAAAGUUCUAUAGUCC
hsa-mir-345	66.07714054	-0.234569863	0.421604769	-0.556373837	0.577955321	0.727600548	ACCCAAACCCUAGGUCUGCUGACUCCUAGUCCAGGGCUCGUGAUGGCUGGUGGGCCCUGAACGAGGGGUCUGGAGGCCUGGGUUUGAAUAUCGACAGC
hsa-mir-196a-2	150.8839104	-1.088500598	0.248465541	-4.380891589	1.18E-05	0.000186635	UGCUCGCUCAGCUGAUCUGUGGCUUAGGUAGUUUCAUGUUGUUGGGAUUGAGUUUUGAACUCGGCAACAAGAAACUGCCUGAGUUACAUCAGUCGGUUUUCGUCGAGGGC
hsa-mir-210	79.46578659	-0.952998038	0.280105529	-3.402282141	0.000668256	0.005226267	ACCCGGCAGUGCCUCCAGGCGCAGGGCAGCCCCUGCCCACCGCACACUGCGCUGCCCCAGACCCACUGUGCGUGUGACAGCGGCUGAUCUGUGCCUGGGCAGCGCGACCC
hsa-mir-1296	45.42950022	-2.627326411	0.611645563	-4.295504734	1.74E-05	0.000253494	ACCUACCUAACUGGGUUAGGGCCCUGGCUCCAUCUCCUUUAGGAAAACCUUCUGUGGGGAGUGGGGCUUCGACCCUAACCCAGGUGGGCUGU
hsa-miR-340-5p	234.9851056	-0.743286214	0.414798304	-1.791922019	0.073145458	0.192195198	UUAUAAAGCAAUGAGACUGAUU
hsa-miR-194-5p_1	417.3363147	-0.549768366	0.50103494	-1.097265524	0.272525337	0.455032235	NA
hsa-mir-589	87.35967284	-1.095201163	0.764757485	-1.432089498	0.15211821	0.3027755	UCCAGCCUGUGCCCAGCAGCCCCUGAGAACCACGUCUGCUCUGAGCUGGGUACUGCCUGUUCAGAACAAAUGCCGGUUCCCAGACGCUGCCAGCUGGCC
hsa-mir-452	139.9347841	-0.729846701	0.411974099	-1.771583949	0.076463646	0.196605402	GCUAAGCACUUACAACUGUUUGCAGAGGAAACUGAGACUUUGUAACUAUGUCUCAGUCUCAUCUGCAAAGAAGUAAGUGCUUUGC
hsa-mir-103a-2	135.261956	-0.426802667	0.292346854	-1.459918797	0.144312392	0.293493243	UUGUGCUUUCAGCUUCUUUACAGUGCUGCCUUGUAGCAUUCAGGUCAAGCAGCAUUGUACAGGGCUAUGAAAGAACCA
hsa-mir-185	146.8152018	-0.514944409	0.288274299	-1.786300103	0.07405068	0.19395897	AGGGGGCGAGGGAUUGGAGAGAAAGGCAGUUCCUGAUGGUCCCCUCCCCAGGGGCUGGCUUUCCUCUGGUCCUUCCCUCCCA
hsa-miR-204-5p	118.2296782	0.420424441	0.337341659	1.246286753	0.212659139	0.377908739	UUCCCUUUGUCAUCCUAUGCCU
hsa-miR-15a-5p	164.9364164	-1.350840617	0.42479987	-3.179945926	0.001473025	0.009808338	UAGCAGCACAUAAUGGUUUGUG
hsa-miR-3940-3p	40.59369278	-2.14426111	0.692585991	-3.096021486	0.001961361	0.012317944	CAGCCCGGAUCCCAGCCCACUU
hsa-miR-767-5p	95.01723747	0.362917944	0.274537528	1.321924715	0.186193222	0.346085607	UGCACCAUGGUUGUCUGAGCAUG
hsa-miR-874-3p	77.26529372	-1.015565829	0.340418903	-2.983282713	0.002851744	0.016434234	CUGCCCUGGCCCGAGGGACCGA
hsa-miR-15b-3p	166.2157938	-0.301808543	0.534562162	-0.564590172	0.572352552	0.722919529	CGAAUCAUUAUUUGCUGCUCUA
hsa-mir-224	80.51286317	-0.975784647	0.490390886	-1.989809917	0.046611879	0.137800834	GGGCUUUCAAGUCACUAGUGGUUCCGUUUAGUAGAUGAUUGUGCAUUGUUUCAAAAUGGUGCCCUAGUGACUACAAAGCCC
hsa-mir-98	94.00807397	-0.693468053	0.240887414	-2.878805673	0.003991842	0.020812813	AGGAUUCUGCUCAUGCCAGGGUGAGGUAGUAAGUUGUAUUGUUGUGGGGUAGGGAUAUUAGGCCCCAAUUAGAAGAUAACUAUACAACUUACUACUUUCCCUGGUGUGUGGCAUAUUCA
hsa-mir-501	79.70971524	-0.109936257	0.241916763	-0.45443836	0.649513348	0.782018274	GCUCUUCCUCUCUAAUCCUUUGUCCCUGGGUGAGAGUGCUUUCUGAAUGCAAUGCACCCGGGCAAGGAUUCUGAGAGGGUGAGC
hsa-mir-1304	46.10619532	-0.295841532	0.667855287	-0.442972509	0.65778562	0.788152216	AAACACUUGAGCCCAGCGGUUUGAGGCUACAGUGAGAUGUGAUCCUGCCACAUCUCACUGUAGCCUCGAACCCCUGGGCUCAAGUGAUUCA
hsa-mir-148a	168.9324752	-0.294776931	0.321413921	-0.917125586	0.359076835	0.544692948	GAGGCAAAGUUCUGAGACACUCCGACUCUGAGUAUGAUAGAAGUCAGUGCACUACAGAACUUUGUCUC
hsa-miR-151b	87.45057989	0.592422177	0.271818593	2.179476283	0.029296305	0.103127968	UCGAGGAGCUCACAGUCU
hsa-mir-615	37.62025876	-1.245108084	0.657937849	-1.892440274	0.058432344	0.162008072	CUCGGGAGGGGCGGGAGGGGGGUCCCCGGUGCUCGGAUCUCGAGGGUGCUUAUUGUUCGGUCCGAGCCUGGGUCUCCCUCUUCCCCCCAACCCCCC
hsa-miR-421	77.74798256	0.21739407	0.401466117	0.541500416	0.588162711	0.737650359	AUCAACAGACAUUAAUUGGGCGC
hsa-mir-147b	78.32626686	0.049411792	0.340785188	0.144993955	0.884715645	0.928979442	UAUAAAUCUAGUGGAAACAUUUCUGCACAAACUAGAUUCUGGACACCAGUGUGCGGAAAUGCUUCUGCUACAUUUUUAGG
hsa-mir-1343	33.98853007	-0.80550844	0.647037153	-1.244918374	0.213161756	0.378396351	GCUGGCGUCGGUGCUGGGGAGCGGCCCCCGGGUGGGCCUCUGCUCUGGCCCCUCCUGGGGCCCGCACUCUCGCUCUGGGCCCGC
hsa-mir-204	36.89521834	-2.249521895	0.497451645	-4.522091575	6.12E-06	0.000105752	GGCUACAGUCUUUCUUCAUGUGACUCGUGGACUUCCCUUUGUCAUCCUAUGCCUGAGAAUAUAUGAAGGAGGCUGGGAAGGCAAAGGGACGUUCAAUUGUCAUCACUGGC
hsa-mir-652	83.77932084	0.189727379	0.202866047	0.935234761	0.349667328	0.53433035	ACGAAUGGCUAUGCACUGCACAACCCUAGGAGAGGGUGCCAUUCACAUAGACUAUAAUUGAAUGGCGCCACUAGGGUUGUGCAGUGCACAACCUACAC
hsa-miR-194-5p	242.5510824	-0.748505798	0.495862378	-1.509503103	0.131170263	0.274250058	UGUAACAGCAACUCCAUGUGGA
hsa-miR-374a-3p	104.7508465	-1.384680006	0.373428641	-3.70801769	0.000208888	0.00193484	CUUAUCAGAUUGUAUUGUAAUU
hsa-miR-7706	54.83414326	0.155057212	0.744518702	0.208265033	0.835022033	0.902820664	UGAAGCGCCUGUGCUCUGCCGAGA
hsa-mir-502	57.7376463	-0.496545021	0.397260501	-1.249922958	0.211327692	0.376412372	UGCUCCCCCUCUCUAAUCCUUGCUAUCUGGGUGCUAGUGCUGGCUCAAUGCAAUGCACCUGGGCAAGGAUUCAGAGAGGGGGAGCU
hsa-miR-424-3p	30.14212656	-0.811593662	0.670713339	-1.210045506	0.226261432	0.394885741	CAAAACGUGAGGCGCUGCUAU
hsa-mir-767	37.79586923	-0.538427774	0.670602534	-0.802901491	0.422031674	0.598058561	GCUUUUAUAUUGUAGGUUUUUGCUCAUGCACCAUGGUUGUCUGAGCAUGCAGCAUGCUUGUCUGCUCAUACCCCAUGGUUUCUGAGCAGGAACCUUCAUUGUCUACUGC
hsa-miR-7976	48.53277373	0.30940101	0.392576942	0.78812833	0.430621645	0.607361274	UGCCCUGAGACUUUUGCUC
hsa-mir-18a	105.8856766	-1.174354327	0.384766822	-3.052119519	0.002272316	0.013800366	UGUUCUAAGGUGCAUCUAGUGCAGAUAGUGAAGUAGAUUAGCAUCUACUGCCCUAAGUGCUCCUUCUGGCA
hsa-mir-7-1	116.7826205	-1.200086777	0.393492039	-3.049837505	0.002289652	0.013854902	UUGGAUGUUGGCCUAGUUCUGUGUGGAAGACUAGUGAUUUUGUUGUUUUUAGAUAACUAAAUCGACAACAAAUCACAGUCUGCCAUAUGGCACAGGCCAUGCCUCUACAG
hsa-mir-33a	23.96820137	-1.435248411	0.593753492	-2.417246265	0.015638433	0.064924155	CUGUGGUGCAUUGUAGUUGCAUUGCAUGUUCUGGUGGUACCCAUGCAAUGUUUCCACAGUGCAUCACAG
hsa-mir-429	84.55126374	-0.774947619	0.362773796	-2.136173084	0.032665308	0.110950794	CGCCGGCCGAUGGGCGUCUUACCAGACAUGGUUAGACCUGGCCCUCUGUCUAAUACUGUCUGGUAAAACCGUCCAUCCGCUGC
hsa-miR-652-3p	62.51664308	0.48796541	0.267518944	1.82404058	0.068145938	0.18252983	AAUGGCGCCACUAGGGUUGUG
hsa-miR-130a-3p	112.5963879	-0.791979084	0.419619799	-1.887373014	0.059110172	0.163069327	CAGUGCAAUGUUAAAAGGGCAU
hsa-mir-130a	85.76740578	-1.081038815	0.48191696	-2.243205582	0.024883561	0.090674601	UGCUGCUGGCCAGAGCUCUUUUCACAUUGUGCUACUGUCUGCACCUGUCACUAGCAGUGCAAUGUUAAAAGGGCAUUGGCCGUGUAGUG
hsa-miR-452-5p	71.73617419	-0.502688	0.284340855	-1.767906342	0.077076562	0.197516137	AACUGUUUGCAGAGGAAACUGA
hsa-mir-374b	96.63838641	0.66683732	0.418971466	1.591605572	0.111473357	0.249624535	ACUCGGAUGGAUAUAAUACAACCUGCUAAGUGUCCUAGCACUUAGCAGGUUGUAUUAUCAUUGUCCGUGUCU
hsa-mir-374c	96.63838641	0.66683732	0.418971466	1.591605572	0.111473357	0.249624535	ACACGGACAAUGAUAAUACAACCUGCUAAGUGCUAGGACACUUAGCAGGUUGUAUUAUAUCCAUCCGAGU
hsa-miR-193b-5p	20.87003308	-1.741514467	0.842884092	-2.066137544	0.038815494	0.124009704	CGGGGUUUUGAGGGCGAGAUGA
hsa-miR-19b-3p_1	217.4319208	0.348675536	0.516778632	0.674709662	0.499860245	0.663536384	NA
hsa-mir-181c	46.90760368	0.180469352	0.387622016	0.465580757	0.641515619	0.775808094	CGGAAAAUUUGCCAAGGGUUUGGGGGAACAUUCAACCUGUCGGUGAGUUUGGGCAGCUCAGGCAAACCAUCGACCGUUGAGUGGACCCUGAGGCCUGGAAUUGCCAUCCU
hsa-miR-320b	155.5177012	2.19745316	0.300300162	7.317522402	2.53E-13	1.68E-11	AAAAGCUGGGUUGAGAGGGCAA
hsa-miR-1301-3p	76.84940622	0.375446477	0.3980525	0.943208438	0.345574298	0.531998316	UUGCAGCUGCCUGGGAGUGACUUC
hsa-miR-320b_1	154.9644698	2.159093046	0.296155066	7.290414016	3.09E-13	1.97E-11	NA
hsa-mir-941-3	45.32740439	0.132818428	0.448317957	0.296259442	0.767031957	0.863575733	UGUGCACAUGUGCCCAGGGCCCGGGACAGCGCCACGGAAGAGGACGCACCCGGCUGUGUGCACAUGUGCCCA
hsa-miR-19b-3p	211.7912522	0.396528474	0.524307846	0.756289415	0.449475693	0.624386733	UGUGCAAAUCCAUGCAAAACUGA
hsa-miR-147b-3p	57.33662762	-0.43726863	0.475261855	-0.920058332	0.357542277	0.543359391	GUGUGCGGAAAUGCUUCUGCU
hsa-mir-16-1	96.96841853	-1.933175904	0.714051338	-2.707334617	0.006782586	0.032881657	GUCAGCAGUGCCUUAGCAGCACGUAAAUAUUGGCGUUAAGAUUCUAAAAUUAUCUCCAGUAUUAACUGUGCUGCUGAAGUAAGGUUGAC
hsa-miR-1249-3p	26.84313622	-1.420742982	0.687642855	-2.066105934	0.038818478	0.124009704	ACGCCCUUCCCCCCCUUCUUCA
hsa-miR-532-5p	220.4632624	0.391913173	0.497819383	0.787259769	0.431129815	0.607361274	CAUGCCUUGAGUGUAGGACCGU
hsa-mir-574	29.97614458	-0.819930013	0.544710777	-1.505257555	0.132257873	0.275481851	GGGACCUGCGUGGGUGCGGGCGUGUGAGUGUGUGUGUGUGAGUGUGUGUCGCUCCGGGUCCACGCUCAUGCACACACCCACACGCCCACACUCAGG
hsa-miR-374c-3p	87.633197	0.869879825	0.417563677	2.083226758	0.037230559	0.121072566	CACUUAGCAGGUUGUAUUAUAU
hsa-miR-374b-5p	87.633197	0.869879825	0.417563677	2.083226758	0.037230559	0.121072566	AUAUAAUACAACCUGCUAAGUG
hsa-miR-296-5p	23.5672628	-0.614143709	0.665829309	-0.922374098	0.356333476	0.542019177	AGGGCCCCCCCUCAAUCCUGU
hsa-miR-532-3p	38.9454018	0.140356335	0.572088677	0.245340173	0.806193049	0.887561803	CCUCCCACACCCAAGGCUUGCA
hsa-miR-106b-5p	88.95124581	-1.994942252	0.571465124	-3.49092564	0.00048135	0.003893067	UAAAGUGCUGACAGUGCAGAU
hsa-mir-625	47.63267664	-0.011905253	0.347188562	-0.034290454	0.972645537	0.982123204	AGGGUAGAGGGAUGAGGGGGAAAGUUCUAUAGUCCUGUAAUUAGAUCUCAGGACUAUAGAACUUUCCCCCUCAUCCCUCUGCCCU
hsa-mir-128-2	35.97235581	-0.619906385	0.371844224	-1.66711312	0.095491914	0.232489858	UGUGCAGUGGGAAGGGGGGCCGAUACACUGUACGAGAGUGAGUAGCAGGUCUCACAGUGAACCGGUCUCUUUCCCUACUGUGUC
hsa-mir-942	52.95326332	0.159461918	0.527677514	0.30219578	0.762502821	0.859435539	AUUAGGAGAGUAUCUUCUCUGUUUUGGCCAUGUGUGUACUCACAGCCCCUCACACAUGGCCGAAACAGAGAAGUUACUUUCCUAAU
hsa-mir-15a	77.06980454	-2.553698258	0.660472334	-3.866472716	0.000110421	0.001116327	CCUUGGAGUAAAGUAGCAGCACAUAAUGGUUUGUGGAUUUUGAAAAGGUGCAGGCCAUAUUGUGCUGCCUCAAAAAUACAAGG
hsa-mir-196a-1	29.32656982	-2.100024508	0.540390146	-3.886126579	0.000101856	0.001055487	GUGAAUUAGGUAGUUUCAUGUUGUUGGGCCUGGGUUUCUGAACACAACAACAUUAAACCACCCGAUUCAC
hsa-miR-147b-5p	69.80356138	0.757215804	0.416216953	1.819281502	0.068868494	0.184167683	UGGAAACAUUUCUGCACAAACU
hsa-miR-135b-5p	148.8071815	-0.350135398	0.546425837	-0.64077387	0.521669612	0.681246953	UAUGGCUUUUCAUUCCUAUGUGA
hsa-mir-760	23.0383019	0.001657954	0.599576783	0.002765208	0.997793686	0.9988979	GGCGCGUCGCCCCCCUCAGUCCACCAGAGCCCGGAUACCUCAGAAAUUCGGCUCUGGGUCUGUGGGGAGCGAAAUGCAAC
hsa-miR-29b-3p_1	189.320732	0.013044828	0.635329902	0.020532368	0.983618691	0.990188094	NA
hsa-miR-29b-3p	190.8740691	0.005583022	0.635116515	0.008790547	0.992986248	0.996592736	UAGCACCAUUUGAAAUCAGUGUU
hsa-mir-34b	23.4296258	-0.80338474	0.702214195	-1.144073625	0.252593105	0.427782806	GUGCUCGGUUUGUAGGCAGUGUCAUUAGCUGAUUGUACUGUGGUGGUUACAAUCACUAACUCCACUGCCAUCAAAACAAGGCAC
hsa-mir-505	40.58601543	-0.30624098	0.450269123	-0.680128759	0.496422936	0.660039477	GAUGCACCCAGUGGGGGAGCCAGGAAGUAUUGAUGUUUCUGCCAGUUUAGCGUCAACACUUGCUGGUUUCCUCUCUGGAGCAUC
hsa-miR-584-5p	172.5503015	0.801087467	0.403649331	1.984612399	0.047187612	0.138964583	UUAUGGUUUGCCUGGGACUGAG
hsa-miR-326	16.58304471	-1.959228575	0.853493182	-2.295540979	0.021702141	0.082545	CCUCUGGGCCCUUCCUCCAG
hsa-miR-132-3p	44.13305161	0.466159572	0.287108643	1.623634758	0.104453783	0.244610695	UAACAGUCUACAGCCAUGGUCG
hsa-mir-744	77.83997671	-1.238962903	0.39153019	-3.164412182	0.001553965	0.010219222	UUGGGCAAGGUGCGGGGCUAGGGCUAACAGCAGUCUUACUGAAGGUUUCCUGGAAACCACGCACAUGCUGUUGCCACUAACCUCAACCUUACUCGGUC
hsa-miR-1306-5p	25.68780859	0.286069377	0.935335422	0.305846833	0.759721268	0.85746621	CCACCUCCCCUGCAAACGUCCA
hsa-miR-324-3p	23.32560794	0.098566287	0.63774705	0.154553889	0.877173024	0.926902006	CCCACUGCCCCAGGUGCUGCUGG
hsa-mir-10395	31.53741344	0.234015902	0.674699472	0.346844649	0.728708032	0.83266569	GUGAUGGAGAGCAAUACCCGGGGAUGACUGUGACCACAUUGGGAUGUAUUCGUACUGUCUGAUG
hsa-miR-16-2-3p	68.56967675	-0.317702418	0.498925603	-0.636773131	0.52427263	0.681760016	CCAAUAUUACUGUGCUGCUUUA
hsa-mir-10399	30.47162235	0.93142282	0.591152162	1.575605875	0.115116661	0.254145705	AAUUACAGAUUGUCUCAGAGAAAACAAAUGAGUUACUCUCUCGGACAAGCUGUAGGUC
hsa-mir-1291	25.08003427	0.897876089	0.66414526	1.351927272	0.176398582	0.336945679	GGUAGAAUUCCAGUGGCCCUGACUGAAGACCAGCAGUUGUACUGUGGCUGUUGGUUUCAAGCAGAGGCCUAAAGGACUGUCUUCCUG
hsa-miR-424-5p	62.7577539	-1.852988404	0.515424026	-3.595075722	0.000324297	0.002835172	CAGCAGCAAUUCAUGUUUUGAA
hsa-miR-33b-3p	21.36484849	-1.840410662	0.584107901	-3.15080597	0.001628206	0.010545179	CAGUGCCUCGGCAGUGCAGCCC
hsa-miR-9-5p_2	106.0329957	-0.902672445	0.545004325	-1.656266571	0.097667847	0.234007645	NA
hsa-miR-9-5p	105.467833	-0.890748143	0.55272646	-1.611553288	0.107059183	0.248953892	UCUUUGGUUAUCUAGCUGUAUGA
hsa-mir-2355	32.01836909	-1.424515989	0.488905229	-2.913685322	0.003571898	0.01911493	CAGACGUGUCAUCCCCAGAUACAAUGGACAAUAUGCUAUUAUAAUCGUAUGGCAUUGUCCUUGCUGUUUGGAGAUAAUACUGCUGAC
hsa-miR-425-3p	54.35756256	1.850902837	0.472989257	3.913202696	9.11E-05	0.000955764	AUCGGGAAUGUCGUGUCCGCCC
hsa-miR-9-5p_1	103.3739389	-0.866214495	0.545357298	-1.588343088	0.112208779	0.249624535	NA
hsa-miR-1910-5p	21.07508599	-0.948404551	0.640504802	-1.480714192	0.138682751	0.285634783	CCAGUCCUGUGCCUGCCGCCU
hsa-miR-193a-5p	33.84304252	-0.090835056	0.454080373	-0.200041801	0.841447889	0.90710052	UGGGUCUUUGCGGGCGAGAUGA
hsa-miR-766-3p	23.08932093	0.120552773	0.538714876	0.223778438	0.822929709	0.898234007	ACUCCAGCCCCACAGCCUCAGC
hsa-mir-1908	9.128833202	-3.311840968	1.258913165	-2.630714382	0.008520561	0.039705851	CGGGAAUGCCGCGGCGGGGACGGCGAUUGGUCCGUAUGUGUGGUGCCACCGGCCGCCGGCUCCGCCCCGGCCCCCGCCCC
hsa-miR-942-5p	26.94329691	-0.00249897	0.522090239	-0.004786471	0.996180964	0.998590107	UCUUCUCUGUUUUGGCCAUGUG
hsa-mir-324	28.12669169	-0.402342576	0.36208945	-1.111169012	0.266495607	0.447131357	CUGACUAUGCCUCCCCGCAUCCCCUAGGGCAUUGGUGUAAAGCUGGAGACCCACUGCCCCAGGUGCUGCUGGGGGUUGUAGUC
hsa-mir-195	20.58556203	-1.144199424	0.419198955	-2.729490166	0.006343234	0.030932594	AGCUUCCCUGGCUCUAGCAGCACAGAAAUAUUGGCACAGGGAAGCGAGUCUGCCAAUAUUGGCUGUGCUGCUCCAGGCAGGGUGGUG
hsa-miR-6720-3p	10.57118151	-1.172518968	0.901915023	-1.30003264	0.193589782	0.355844633	CGCGCCUGCAGGAACUGGUAGA
hsa-miR-32-5p	107.6313363	-1.710865217	0.730232045	-2.342906243	0.019134191	0.075714769	UAUUGCACAUUACUAAGUUGCA
hsa-mir-330	29.16767666	0.05008807	0.308253925	0.162489643	0.870920283	0.922674652	CUUUGGCGAUCACUGCCUCUCUGGGCCUGUGUCUUAGGCUCUGCAAGAUCAACCGAGCAAAGCACACGGCCUGCAGAGAGGCAGCGCUCUGCCC
hsa-miR-450b-5p	98.14327653	0.328437473	0.43899219	0.748162451	0.454362177	0.628300658	UUUUGCAAUAUGUUCCUGAAUA
hsa-mir-374a	62.09623167	-0.382276067	0.364222617	-1.049567075	0.293917201	0.478228381	UACAUCGGCCAUUAUAAUACAACCUGAUAAGUGUUAUAGCACUUAUCAGAUUGUAUUGUAAUUGUCUGUGUA
hsa-mir-196b	30.55853096	-1.012018745	0.50652608	-1.997959798	0.045721019	0.135609032	ACUGGUCGGUGAUUUAGGUAGUUUCCUGUUGUUGGGAUCCACCUUUCUCUCGACAGCACGACACUGCCUUCAUUACUUCAGUUG
hsa-mir-424	43.52980675	-0.658193993	0.413346907	-1.59235253	0.111305516	0.249624535	CGAGGGGAUACAGCAGCAAUUCAUGUUUUGAAGUGUUCUAAAUGGUUCAAAACGUGAGGCGCUGCUAUACCCCCUCGUGGGGAAGGUAGAAGGUGGGG
hsa-miR-301a-5p	31.65346946	-1.167727276	0.524886999	-2.22472128	0.026099955	0.094278268	GCUCUGACUUUAUUGCACUACU
hsa-miR-126-3p	84.76562393	0.634054073	0.468877627	1.352280501	0.1762856	0.336945679	UCGUACCGUGAGUAAUAAUGCG
hsa-miR-18a-5p	69.11580916	-1.830690384	0.616508841	-2.969447091	0.002983362	0.01654319	UAAGGUGCAUCUAGUGCAGAUAG
hsa-mir-769	28.55932429	-1.163093191	0.504156661	-2.307007485	0.021054403	0.081561215	GCCUUGGUGCUGAUUCCUGGGCUCUGACCUGAGACCUCUGGGUUCUGAGCUGUGAUGUUGCUCUCGAGCUGGGAUCUCCGGGGUCUUGGUUCAGGGCCGGGGCCUCUGGGUUCCAAGC
hsa-miR-4713-5p	13.15946879	-1.048344629	0.787300827	-1.331568053	0.183002169	0.341730721	UUCUCCCACUACCAGGCUCCCA
hsa-mir-3940	9.056296648	-1.484435532	1.009570624	-1.470363239	0.141463402	0.291000398	GCUUAUCGAGGAAAAGAUCGAGGUGGGUUGGGGCGGGCUCUGGGGAUUUGGUCUCACAGCCCGGAUCCCAGCCCACUUACCUUGGUUACUCUCCUUCCUUCU
hsa-miR-2110	31.79270042	0.904836173	0.519942311	1.74026263	0.081812913	0.205213025	UUGGGGAAACGGCCGCUGAGUG
hsa-miR-629-5p	61.89032476	0.97526886	0.314809132	3.097968773	0.00194852	0.012317944	UGGGUUUACGUUGGGAGAACU
hsa-miR-548k	30.96280094	-0.190532474	0.283659091	-0.671695286	0.501777703	0.663718592	AAAAGUACUUGCGGAUUUUGCU
hsa-miR-1292-5p	35.22597252	1.118890447	0.484447347	2.309622405	0.020909068	0.081378486	UGGGAACGGGUUCCGGCAGACGCUG
hsa-miR-3173-5p	10.0225009	-1.577936777	1.03544299	-1.523924342	0.127527612	0.269906939	UGCCCUGCCUGUUUUCUCCUUU
hsa-miR-576-5p	12.4818469	-1.875641365	0.828709171	-2.263328839	0.023615426	0.087790081	AUUCUAAUUUCUCCACGUCUUU
hsa-miR-375-3p	85.55353968	0.146022825	0.584359735	0.249885159	0.80267616	0.886633627	UUUGUUCGUUCGGCUCGCGUGA
hsa-miR-454-5p	20.94531444	-0.309627069	0.510349942	-0.606695608	0.544052937	0.697396253	ACCCUAUCAAUAUUGUCUCUGC
hsa-let-7f-1-3p	27.79665762	-0.958366675	0.427808496	-2.240176818	0.025079446	0.091136356	CUAUACAAUCUAUUGCCUUCCC
hsa-mir-486-1	50.45780735	1.724901602	0.396018082	4.355613242	1.33E-05	0.000200007	GCAUCCUGUACUGAGCUGCCCCGAGGCCCUUCAUGCUGCCCAGCUCGGGGCAGCUCAGUACAGGAUAC
hsa-mir-486-2	50.38295821	1.734195166	0.397014154	4.36809405	1.25E-05	0.000196044	UCCUGUACUGAGCUGCCCCGAGCUGGGCAGCAUGAAGGGCCUCGGGGCAGCUCAGUACAGGAUG
hsa-miR-937-3p	7.652441076	-1.600548451	1.097519565	-1.4583325	0.144748916	0.293493243	AUCCGCGCUCUGACUCUCUGCC
hsa-miR-362-5p	48.92472582	-1.633075063	0.578870455	-2.821140808	0.004785319	0.024263179	AAUCCUUGGAACCUAGGUGUGAGU
hsa-miR-126-5p	55.24329709	-0.227990995	0.584177679	-0.390276801	0.696331876	0.810757199	CAUUAUUACUUUUGGUACGCG
hsa-mir-454	23.79586748	-0.00636221	0.43422807	-0.014651771	0.988309996	0.994307023	UCUGUUUAUCACCAGAUCCUAGAACCCUAUCAAUAUUGUCUCUGCUGUGUAAAUAGUUCUGAGUAGUGCAAUAUUGCUUAUAGGGUUUUGGUGUUUGGAAAGAACAAUGGGCAGG
hsa-miR-628-3p	31.70494877	0.932026306	0.325225841	2.865781832	0.004159808	0.021485863	UCUAGUAAGAGUGGCAGUCGA
hsa-mir-2116	16.80698245	-0.600925576	0.524869735	-1.144904222	0.252248835	0.427674577	GACCUAGGCUAGGGGUUCUUAGCAUAGGAGGUCUUCCCAUGCUAAGAAGUCCUCCCAUGCCAAGAACUCCCAGACUAGGA
hsa-miR-6840-5p	15.36165034	-1.588747	0.544676989	-2.916860878	0.003535734	0.019054855	ACCCCCGGGCAAAGACCUGCAGAU
hsa-mir-941-2	21.7463603	0.603784281	0.414987737	1.454944876	0.145684523	0.293493243	UGUGCACAUGUGCCCAGGGCCCGGGACAGCGCCACGGAAGAGGACGCACCCGGCUGUGUGCACAUGUGCCCA
hsa-miR-200a-5p	12.63743036	2.140498655	1.133711572	1.888045168	0.059019887	0.163069327	CAUCUUACCGGACAGUGCUGGA
hsa-mir-149	29.92810707	-0.672093256	0.376579699	-1.784730452	0.074305049	0.194164866	GCCGGCGCCCGAGCUCUGGCUCCGUGUCUUCACUCCCGUGCUUGUCCGAGGAGGGAGGGAGGGACGGGGGCUGUGCUGGGGCAGCUGGA
hsa-miR-98-3p	17.58899591	1.083068203	0.866575042	1.249826212	0.211363039	0.376412372	CUAUACAACUUACUACUUUCCC
hsa-miR-195-5p	25.17135756	0.137309044	0.436528031	0.314548058	0.753104822	0.851737923	UAGCAGCACAGAAAUAUUGGC
hsa-miR-664a-3p	22.585523	-2.694530411	0.662267845	-4.06864146	4.73E-05	0.000564055	UAUUCAUUUAUCCCCAGCCUACA
hsa-mir-4713	8.514676181	-1.350251553	0.839283108	-1.608815358	0.107656722	0.249624535	GUCCCCAUUUUUCUCCCACUACCAGGCUCCCAUAAGGGUCGAAUGGGAUCCAGACAGUGGGAGAAAAAUGGGGAC
hsa-miR-340-3p	26.34483748	-1.468189637	0.462210576	-3.176451847	0.001490885	0.009887552	UCCGUCUCAGUUACUUUAUAGC
hsa-miR-34c-3p	11.10379238	-1.195603425	0.589330079	-2.028750045	0.042483756	0.131893202	AAUCACUAACCACACGGCCAGG
hsa-mir-3158-1	12.30973481	-0.673758415	0.528992591	-1.273663236	0.202782791	0.363628938	AUUCAGGCCGGUCCUGCAGAGAGGAAGCCCUUCUGCUUACAGGUAUUGGAAGGGCUUCCUCUCUGCAGGACCGGCCUGAAU
hsa-mir-3158-2	12.30973481	-0.673758415	0.528992591	-1.273663236	0.202782791	0.363628938	AUUCAGGCCGGUCCUGCAGAGAGGAAGCCCUUCCAAUACCUGUAAGCAGAAGGGCUUCCUCUCUGCAGGACCGGCCUGAAU
hsa-mir-7976	17.86933258	-0.148637706	0.5226627	-0.284385525	0.776114951	0.871224501	UGCCCUGAGACUUUUGCUCUAAUAAUUUAUUCUAAUAAUAAUUUAGAUCAAAAGCCUCAGGGCAGA
hsa-miR-378c	31.87378562	0.837750484	0.273175805	3.066708211	0.0021643	0.013290406	ACUGGACUUGGAGUCAGAAGAGUGG
hsa-mir-1843	19.53510504	0.143087087	0.363372723	0.393774981	0.693747178	0.810023113	GCAGCGAUCCUACAUAAAUAUAUGGAGGUCUCUGUCUGGCUUAGGACAGCUGGCUAAGUCUGAUCGUUCCCCUCCGUACAGCCUUUAAAACUGCCACUCUAAAUACUUGG
hsa-miR-2355-5p	35.83799248	0.430556426	0.440813311	0.976731906	0.328701895	0.514139379	AUCCCCAGAUACAAUGGACAA
hsa-miR-17-3p	31.8676951	-1.564113055	0.558646924	-2.799823981	0.005113048	0.025689192	ACUGCAGUGAAGGCACUUGUAG
hsa-miR-181c-3p	15.74557323	0.352376749	0.464016405	0.759405801	0.447609845	0.62312101	AACCAUCGACCGUUGAGUGGAC
hsa-miR-497-5p	14.82713406	0.303564454	0.519262184	0.584607283	0.55881181	0.710513789	CAGCAGCACACUGUGGUUUGU
hsa-miR-29b-1-5p	16.34920819	-2.617518696	0.665404871	-3.933723375	8.36E-05	0.000894679	GCUGGUUUCAUAUGGUGGUUUAGA
hsa-miR-132-5p	21.72974648	-1.115574449	0.455022079	-2.45169301	0.014218591	0.060915824	ACCGUGGCUUUCGAUUGUUACU
hsa-miR-1237-3p	8.69143414	-2.093245923	0.95738189	-2.186427324	0.028784356	0.101757916	UCCUUCUGCUCCGUCCCCCAG
hsa-miR-3909	17.34797102	-0.612944163	0.52948771	-1.157617355	0.247020224	0.421357542	UGUCCUCUAGGGCCUGCAGUCU
hsa-mir-532	50.16282188	-0.123462666	0.500311331	-0.246771677	0.805084931	0.887159246	CGACUUGCUUUCUCUCCUCCAUGCCUUGAGUGUAGGACCGUUGGCAUCUUAAUUACCCUCCCACACCCAAGGCUUGCAGAAGAGCGAGCCU
hsa-miR-7-1-3p	25.50804016	1.900937213	0.533594219	3.562514632	0.000367319	0.00309145	CAACAAAUCACAGUCUGCCAUA
hsa-miR-6747-3p	12.3377114	-1.32385632	0.756627155	-1.749681215	0.080173337	0.203632814	UCCUGCCUUCCUCUGCACCAG
hsa-miR-641	17.90702675	0.38198111	0.41990122	0.909692784	0.362984551	0.547116714	AAAGACAUAGGAUAGAGUCACCUC
hsa-miR-2116-3p	12.53513936	-0.765130291	0.577304523	-1.325349552	0.185055241	0.344356441	CCUCCCAUGCCAAGAACUCCC
hsa-miR-185-3p	5.449602203	0.002537796	0.97310376	0.00260794	0.997919167	0.9988979	AGGGGCUGGCUUUCCUCUGGUC
hsa-miR-34b-3p	11.14624743	-0.598470566	0.7440037	-0.804391922	0.421170665	0.598058561	CAAUCACUAACUCCACUGCCAU
hsa-miR-181d-5p	23.27933237	0.304981589	0.364996242	0.835574601	0.403394262	0.581084003	AACAUUCAUUGUUGUCGGUGGGU
hsa-mir-1292	20.31654216	1.192208611	0.638000301	1.868664654	0.061669484	0.167619681	CCUGGGAACGGGUUCCGGCAGACGCUGAGGUUGCGUUGACGCUCGCGCCCCGGCUCCCGUUCCAGG
hsa-miR-454-3p	22.38612577	-0.489038706	0.412893341	-1.184418972	0.236247254	0.407594117	UAGUGCAAUAUUGCUUAUAGGGU
hsa-mir-1293	38.21051053	-0.189174001	0.470617378	-0.40196986	0.687706208	0.808728485	AGGUUGUUCUGGGUGGUCUGGAGAUUUGUGCAGCUUGUACCUGCACAAAUCUCCGGACCACUUAGUCUUUA
hsa-miR-944	43.36472629	0.338195122	0.401801862	0.841696254	0.399957995	0.579841432	AAAUUAUUGUACAUCGGAUGAG
hsa-mir-203a	29.96814475	0.103034291	0.368254319	0.279791127	0.779637759	0.871819485	GUGUUGGGGACUCGCGCGCUGGGUCCAGUGGUUCUUAACAGUUCAACAGUUCUGUAGCGCAAUUGUGAAAUGUUUAGGACCACUAGACCCGGCGGGCGCGGCGACAGCGA
hsa-mir-203b	29.96814475	0.103034291	0.368254319	0.279791127	0.779637759	0.871819485	GCGCCCGCCGGGUCUAGUGGUCCUAAACAUUUCACAAUUGCGCUACAGAACUGUUGAACUGUUAAGAACCACUGGACCCAGCGCGC
hsa-mir-135b	41.97548942	-1.280647866	0.675642072	-1.89545311	0.058032398	0.161710447	CACUCUGCUGUGGCCUAUGGCUUUUCAUUCCUAUGUGAUUGCUGUCCCAAACUCAUGUAGGGCUAAAAGCCAUGGGCUACAGUGAGGGGCGAGCUCC
hsa-mir-296	23.3456804	0.215141104	0.361582168	0.594999211	0.551843999	0.703300208	AGGACCCUUCCAGAGGGCCCCCCCUCAAUCCUGUUGUGCCUAAUUCAGAGGGUUGGGUGGAGGCUCUCCUGAAGGGCUCU
hsa-mir-944	45.64525371	-0.213432783	0.486358781	-0.438838142	0.660778821	0.78988557	GUUCCAGACACAUCUCAUCUGAUAUACAAUAUUUUCUUAAAUUGUAUAAAGAGAAAUUAUUGUACAUCGGAUGAGCUGUGUCUGGGAU
hsa-miR-3613-3p	8.755900844	0.215991693	1.007117587	0.214465218	0.830184288	0.902820664	ACAAAAAAAAAAGCCCAACCCUUC
hsa-miR-19a-3p	106.9346815	-0.301476685	0.619627903	-0.486544721	0.626581006	0.761635856	UGUGCAAAUCUAUGCAAAACUGA
hsa-miR-203a-3p	28.78659809	0.157795945	0.370648683	0.42572914	0.670305226	0.796860443	GUGAAAUGUUUAGGACCACUAG
hsa-mir-151b	20.87729037	0.476656802	0.326718949	1.458919979	0.144587134	0.293493243	ACCUCUGAUGUGUCAGUCUCUCUUCAGGGCUCCCGAGACACAGAAACAGACACCUGCCCUCGAGGAGCUCACAGUCUAGACAAACAAACCCAGGGU
hsa-miR-3614-5p	10.46286524	-0.001439468	0.673793215	-0.002136365	0.998295428	0.9988979	CCACUUGGAUCUGAAGGCUGCCC
hsa-let-7a-3p	16.19369518	0.081442852	0.448462594	0.181604559	0.85589307	0.91789826	CUAUACAAUCUACUGUCUUUC
hsa-miR-7155-3p	5.749006975	-1.988496541	1.010379464	-1.968069039	0.049060095	0.142210426	UGGCCCAAGACCUCAGACC
hsa-mir-877	14.4256862	0.85051788	0.520213867	1.634938886	0.10206186	0.241740805	GUAGAGGAGAUGGCGCAGGGGACACGGGCAAAGACUUGGGGGUUCCUGGGACCCUCAGACGUGUGUCCUCUUCUCCCUCCUCCCAG
hsa-miR-6775-3p	3.321355886	-0.902350323	1.265684609	-0.712934578	0.475886241	0.645467883	AGGCCCUGUCCUCUGCCCCAG
hsa-miR-940	14.40202278	1.210490718	0.548385298	2.207372666	0.027288034	0.097507675	AAGGCAGGGCCCCCGCUCCCC
hsa-miR-4677-3p	10.84126996	-0.61542809	0.529054914	-1.163259377	0.244724282	0.418301917	UCUGUGAGACCAAAGAACUACU
hsa-mir-3928	11.37516373	0.902899147	0.801099446	1.127074987	0.259710778	0.437602103	GCUGAAGCUCUAAGGUUCCGCCUGCGGGCAGGAAGCGGAGGAACCUUGGAGCUUCGGC
hsa-mir-628	24.15598476	0.723605285	0.309676325	2.336650327	0.019457373	0.076664032	AUAGCUGUUGUGUCACUUCCUCAUGCUGACAUAUUUACUAGAGGGUAAAAUUAAUAACCUUCUAGUAAGAGUGGCAGUCGAAGGGAAGGGCUCAU
hsa-mir-576	12.65898678	-0.060193063	0.670490976	-0.089774606	0.928466328	0.957881655	UACAAUCCAACGAGGAUUCUAAUUUCUCCACGUCUUUGGUAAUAAGGUUUGGCAAAGAUGUGGAAAAAUUGGAAUCCUCAUUCGAUUGGUUAUAACCA
hsa-miR-203b-5p	26.36784218	0.159501307	0.377898333	0.42207465	0.672970531	0.797559071	UAGUGGUCCUAAACAUUUCACA
hsa-mir-3173	6.11337929	-1.126263089	0.983175475	-1.145536192	0.251987112	0.427674577	UCCCUGCCCUGCCUGUUUUCUCCUUUGUGAUUUUAUGAGAACAAAGGAGGAAAUAGGCAGGCCAGGGA
hsa-mir-29b-2	33.51110605	-0.317533664	0.595232894	-0.533461217	0.593714351	0.738836962	CUUCUGGAAGCUGGUUUCACAUGGUGGCUUAGAUUUUUCCAUCUUUGUAUCUAGCACCAUUUGAAAUCAGUGUUUUAGGAG
hsa-mir-1260b	15.10987751	1.319594828	0.66588522	1.98171515	0.047511131	0.139669246	UCUCCGUUUAUCCCACCACUGCCACCAUUAUUGCUACUGUUCAGCAGGUGCUGCUGGUGGUGAUGGUGAUAGUCUGGUGGGGGCGGUGG
hsa-mir-34c	18.26146307	0.53009262	0.591580333	0.896061939	0.370219684	0.554493438	AGUCUAGUUACUAGGCAGUGUAGUUAGCUGAUUGCUAAUAGUACCAAUCACUAACCACACGGCCAGGUAAAAAGAUU
hsa-miR-125a-3p	45.91732802	2.812741327	0.592838046	4.744535788	2.09E-06	4.50E-05	ACAGGUGAGGUUCUUGGGAGCC
hsa-mir-30b	28.3016804	-0.177360621	0.402536927	-0.440607083	0.659497474	0.788979819	ACCAAGUUUCAGUUCAUGUAAACAUCCUACACUCAGCUGUAAUACAUGGAUUGGCUGGGAGGUGGAUGUUUACUUCAGCUGACUUGGA
hsa-mir-181d	20.26120483	0.373390805	0.342572091	1.089962709	0.275729571	0.457617246	GUCCCCUCCCCUAGGCCACAGCCGAGGUCACAAUCAACAUUCAUUGUUGUCGGUGGGUUGUGAGGACUGAGGCCAGACCCACCGGGGGAUGAAUGUCACUGUGGCUGGGCCAGACACGGCUUAAGGGGAAUGGGGAC
hsa-miR-3944-5p	8.89095811	-0.087882155	0.695884258	-0.126288465	0.899503586	0.938563214	UGUGCAGCAGGCCAACCGAGA
hsa-mir-550a-1	9.827984147	0.134711499	0.595761446	0.22611651	0.821110804	0.89804336	UGAUGCUUUGCUGGCUGGUGCAGUGCCUGAGGGAGUAAGAGCCCUGUUGUUGUAAGAUAGUGUCUUACUCCCUCAGGCACAUCUCCAACAAGUCUCU
hsa-mir-550b-1	9.827984147	0.134711499	0.595761446	0.22611651	0.821110804	0.89804336	AGAGACUUGUUGGAGAUGUGCCUGAGGGAGUAAGACACUAUCUUACAACAACAGGGCUCUUACUCCCUCAGGCACUGCACCAGCCAGCAAAGCAUCA
hsa-mir-550a-2	9.807302643	0.14143915	0.594582202	0.237879892	0.811974252	0.890488202	UGAUGCUUUGCUGGCUGGUGCAGUGCCUGAGGGAGUAAGAGCCCUGUUGUUGUCAGAUAGUGUCUUACUCCCUCAGGCACAUCUCCAGCGAGUCUCU
hsa-mir-550b-2	9.807302643	0.14143915	0.594582202	0.237879892	0.811974252	0.890488202	AGAGACUCGCUGGAGAUGUGCCUGAGGGAGUAAGACACUAUCUGACAACAACAGGGCUCUUACUCCCUCAGGCACUGCACCAGCCAGCAAAGCAUCA
hsa-miR-320c_1	49.45679375	2.919313364	0.335579755	8.699313117	3.34E-18	2.91E-16	NA
hsa-miR-320c	50.08316241	2.947523115	0.330798616	8.910324807	5.09E-19	5.27E-17	AAAAGCUGGGUUGAGAGGGU
hsa-miR-363-3p	130.3912772	-0.224541638	0.80313982	-0.279579759	0.779799938	0.871819485	AAUUGCACGGUAUCCAUCUGUA
hsa-mir-15b	60.37932494	0.418381917	0.563136125	0.742949881	0.457512025	0.631602779	UUGAGGCCUUAAAGUACUGUAGCAGCACAUCAUGGUUUACAUGCUACAGUCAAGAUGCGAAUCAUUAUUUGCUGCUCUAGAAAUUUAAGGAAAUUCAU
hsa-mir-641	17.45695797	-0.302669342	0.454151757	-0.666449788	0.505123648	0.665735301	UGGGUGAAAGGAAGGAAAGACAUAGGAUAGAGUCACCUCUGUCCUCUGUCCUCUACCUAUAGAGGUGACUGUCCUAUGUCUUUCCUUCCUCUUACCCCU
hsa-mir-29b-1	36.47625961	-0.377793236	0.524546745	-0.720227967	0.471384647	0.643255758	CUUCAGGAAGCUGGUUUCAUAUGGUGGUUUAGAUUUAAAUAGUGAUUGUCUAGCACCAUUUGAAAUCAGUGUUCUUGGGGG
hsa-miR-106a-5p	20.50179438	-1.56231985	0.63168671	-2.4732511	0.013389003	0.057659656	AAAAGUGCUUACAGUGCAGGUAG
hsa-miR-551a	6.77957592	-1.257375958	0.761238432	-1.651750497	0.098585424	0.235865271	GCGACCCACUCUUGGUUUCCA
hsa-mir-152	29.43873209	-0.097802756	0.503262552	-0.194337441	0.845911671	0.909811697	UGUCCCCCCCGGCCCAGGUUCUGUGAUACACUCCGACUCGGGCUCUGGAGCAGUCAGUGCAUGACAGAACUUGGGCCCGGAAGGACC
hsa-miR-324-5p	12.72912164	-1.004860746	0.538526977	-1.86594319	0.062049314	0.168376044	CGCAUCCCCUAGGGCAUUGGUG
hsa-miR-10526-3p	3.009328873	-1.385733322	1.362164386	-1.017302563	0.309009518	0.493051444	AAAAGGGGGCUGAGGUGGAG
hsa-mir-629	28.35484443	-0.041058962	0.545386689	-0.07528413	0.939988648	0.963226934	UCCCUUUCCCAGGGGAGGGGCUGGGUUUACGUUGGGAGAACUUUUACGGUGAACCAGGAGGUUCUCCCAACGUAAGCCCAGCCCCUCCCCUCUGCCU
hsa-let-7c	17.27707335	0.535787551	0.523754379	1.022974839	0.306319742	0.491178078	GCAUCCGGGUUGAGGUAGUAGGUUGUAUGGUUUAGAGUUACACCCUGGGAGUUAACUGUACAACCUUCUAGCUUUCCUUGGAGC
hsa-mir-1237	5.440455119	-1.785469007	1.154306243	-1.5467897	0.121913965	0.264919205	GUGGGAGGGCCCAGGCGCGGGCAGGGGUGGGGGUGGCAGAGCGCUGUCCCGGGGGCGGGGCCGAAGCGCGGCGACCGUAACUCCUUCUGCUCCGUCCCCCAG
hsa-mir-642a	13.18711622	0.484841718	0.472133174	1.026917287	0.304459414	0.488667675	AUCUGAGUUGGGAGGGUCCCUCUCCAAAUGUGUCUUGGGGUGGGGGAUCAAGACACAUUUGGAGAGGGAACCUCCCAACUCGGCCUCUGCCAUCAUU
hsa-mir-642b	13.18711622	0.484841718	0.472133174	1.026917287	0.304459414	0.488667675	GAGUUGGGAGGUUCCCUCUCCAAAUGUGUCUUGAUCCCCCACCCCAAGACACAUUUGGAGAGGGACCCUCCCAACUC
hsa-miR-450a-5p	28.08345813	-0.29553273	0.549707808	-0.537617851	0.590840904	0.738210234	UUUUGCGAUGUGUUCCUAAUAU
hsa-miR-450a-5p_1	28.61300997	-0.204844397	0.545561062	-0.375474739	0.70730743	0.817793388	NA
hsa-miR-195-3p	4.22348414	-0.294101362	0.916377188	-0.3209392	0.748256467	0.847410671	CCAAUAUUGGCUGUGCUGCUCC
hsa-miR-27a-5p	140.4440649	-2.538295587	0.705525474	-3.597737688	0.000320997	0.002830985	AGGGCUUAGCUGCUUGUGAGCA
hsa-mir-7-3	18.84113867	-1.013491946	0.506821206	-1.999703118	0.045532331	0.135291407	AGAUUAGAGUGGCUGUGGUCUAGUGCUGUGUGGAAGACUAGUGAUUUUGUUGUUCUGAUGUACUACGACAACAAGUCACAGCCGGCCUCAUAGCGCAGACUCCCUUCGAC
hsa-mir-1306	14.58278041	0.148091404	0.533487024	0.277591389	0.781326043	0.872937048	GUGAGCAGUCUCCACCACCUCCCCUGCAAACGUCCAGUGGUGCAGAGGUAAUGGACGUUGGCUCUGGUGGUGAUGGACAGUCCGA
hsa-miR-1255a	6.327457227	-0.631942454	0.783499725	-0.806563722	0.419917882	0.597104501	AGGAUGAGCAAAGAAAGUAGAUU
hsa-mir-10401	22.31600643	2.116838379	0.532502618	3.975263799	7.03E-05	0.00075688	CGUGUGGGAAGGCGUGGGGUGCGGACCCCGGCCCGACCUCGCCGUCCCGCCCGCCG
hsa-mir-10401_2	22.31600643	2.116838379	0.532502618	3.975263799	7.03E-05	0.00075688	NA
hsa-mir-10401_3	22.31600643	2.116838379	0.532502618	3.975263799	7.03E-05	0.00075688	NA
hsa-miR-598-3p	30.66543638	0.234039224	0.528531144	0.442810658	0.657902694	0.788152216	UACGUCAUCGUUGUCAUCGUCA
hsa-miR-1287-5p	22.64685573	-0.246782751	0.620619682	-0.39763926	0.690896116	0.808972995	UGCUGGAUCAGUGGUUCGAGUC
hsa-mir-7854	9.412613602	-0.150167547	0.834949706	-0.179852207	0.857268597	0.918710022	UUCCUUCCAUCUCCAUCACCUUGAGCAUCUUCUGGGCAGCUGAGGUGACCGCAGAUGGGAAGGAA
hsa-miR-590-3p	17.2871094	-0.891486043	0.472005448	-1.888719816	0.058929382	0.163069327	UAAUUUUAUGUAUAAGCUAGU
hsa-miR-125b-2-3p	12.51823306	0.465956111	0.515588336	0.90373672	0.366135023	0.549499968	UCACAAGUCAGGCUCUUGGGAC
hsa-miR-4746-5p	17.65141294	-0.117784278	0.418006723	-0.281776038	0.778115245	0.871819485	CCGGUCCCAGGAGAACCUGCAGA
hsa-mir-186	106.9022626	-1.260904607	0.878422965	-1.435418536	0.151167867	0.301608091	UGCUUGUAACUUUCCAAAGAAUUCUCCUUUUGGGCUUUCUGGUUUUAUUUUAAGCCCAAAGGUGAAUUUUUUGGGAAGUUUGAGCU
hsa-mir-10401_4	22.27995171	2.129052727	0.530179062	4.015723893	5.93E-05	0.000668429	NA
hsa-mir-937	5.269601153	-1.085002449	1.054567762	-1.028859869	0.303545529	0.488667675	AGCACUGCCCCCGGUGAGUCAGGGUGGGGCUGGCCCCCUGCUUCGUGCCCAUCCGCGCUCUGACUCUCUGCCCACCUGCAGGAGCU
hsa-mir-500b	21.9967732	0.429544512	0.43637706	0.984342559	0.324947111	0.509708902	CCCCCUCUCUAAUCCUUGCUACCUGGGUGAGAGUGCUUUCUGAAUGCAGUGCACCCAGGCAAGGAUUCUGCAAGGGGGA
hsa-miR-6510-3p	12.54197672	0.768066089	0.461712434	1.663516146	0.096209162	0.233429504	CACCGACUCUGUCUCCUGCAG
hsa-miR-3935	8.067992245	-0.170760501	0.672949575	-0.253749327	0.799689224	0.884915909	UGUAGAUACGAGCACCAGCCAC
hsa-mir-126	44.72076294	1.191011548	0.355508005	3.350168016	0.000807626	0.006004678	CGCUGGCGACGGGACAUUAUUACUUUUGGUACGCGCUGUGACACUUCAAACUCGUACCGUGAGUAAUAAUGCGCCGUCCACGGCA
hsa-mir-874	8.255099215	-0.14891472	0.561939547	-0.265001318	0.791008447	0.879605637	UUAGCCCUGCGGCCCCACGCACCAGGGUAAGAGAGACUCUCGCUUCCUGCCCUGGCCCGAGGGACCGACUGGCUGGGC
hsa-mir-10b	33.0331848	1.845951376	0.294130057	6.275969863	3.47E-10	1.60E-08	CCAGAGGUUGUAACGUUGUCUAUAUAUACCCUGUAGAACCGAAUUUGUGUGGUAUCCGUAUAGUCACAGAUUCGAUUCUAGGGGAAUAUAUGGUCGAUGCAAAAACUUCA
hsa-miR-10399-3p	9.111089369	1.4004292	0.777877487	1.800321033	0.071809962	0.190193157	CUCUCGGACAAGCUGUAGGUC
hsa-miR-4747-3p	6.017726633	-1.508330419	0.834112131	-1.808306537	0.070558805	0.187779292	AAGGCCCGGGCUUUCCUCCCAG
hsa-mir-3944	7.602442887	0.141908986	0.724058959	0.195990926	0.844617268	0.909811697	UCCACCCAGCAGGCGCAGGUCCUGUGCAGCAGGCCAACCGAGAAGCGCCUGCGUCUCCCAUUUUCGGGCUGGCCUGCUGCUCCGGACCUGUGCCUGAUCUUAAUGCUG
hsa-mir-33b	3.251970141	-1.526719288	1.092174511	-1.397871194	0.16215175	0.317411573	GCGGGCGGCCCCGCGGUGCAUUGCUGUUGCAUUGCACGUGUGUGAGGCGGGUGCAGUGCCUCGGCAGUGCAGCCCGGAGCCGGCCCCUGGCACCAC
hsa-mir-4485	15.45566449	1.813675625	0.687971783	2.636264553	0.008382435	0.039260105	AGAGGCACCGCCUGCCCAGUGACAUGCGUUUAACGGCCGCGGUACCCUAACUGUGCA
hsa-mir-12136	33.38899801	2.557585956	0.324378712	7.884567822	3.16E-15	2.38E-13	GAAAAAGUCAUGGAGGCCAUGGGGUUGGCUUGAAACCAGCUUUGGGGGGUUCGAUUCCUUCCUUUUUUGUC
hsa-mir-7155	4.250378085	0.164408406	0.856875032	0.191869759	0.847844226	0.910444124	UCUGGGGUCUUGGGCCAUCUGGUUGUGACAUCACUGAUGGCCCAAGACCUCAGACC
hsa-miR-671-5p	12.26212162	-2.097153066	0.869090014	-2.413044715	0.015819879	0.064924155	AGGAAGCCCUGGAGGGGCUGGAG
hsa-miR-3679-5p	12.38817591	1.78329848	0.533145836	3.344860559	0.000823239	0.006093442	UGAGGAUAUGGCAGGGAAGGGGA
hsa-let-7a-3p_1	13.20855838	-0.220737984	0.548861154	-0.402174544	0.687555575	0.808728485	NA
hsa-mir-660	34.55170547	-0.538830001	0.574544525	-0.937838543	0.34832739	0.533132986	CUGCUCCUUCUCCCAUACCCAUUGCAUAUCGGAGUUGUGAAUUCUCAAAACACCUCCUGUGUGCAUGGAUUACAGGAGGGUGAGCCUUGUCAUCGUG
hsa-mir-1275	2.930071544	-1.975303626	1.225539508	-1.611782904	0.10700919	0.248953892	CCUCUGUGAGAAAGGGUGUGGGGGAGAGGCUGUCUUGUGUCUGUAAGUAUGCCAAACUUAUUUUCCCCAAGGCAGAGGGA
hsa-miR-4775	11.3540893	0.54769745	0.516361203	1.060686679	0.288832316	0.472738381	UUAAUUUUUUGUUUCGGUCACU
hsa-mir-10392	2.215973288	-2.341082037	1.235805719	-1.894377086	0.058174976	0.161835754	GCGCUUCGACGGGCUGGGCUGUGCGCCUGCGCAGUGUGGGUCGCUCCCGAUUCCCUGCCCCGGCCGGCCCCGCCUCGGCUCCGCACC
hsa-mir-3187	5.596048432	-0.025456292	0.817266661	-0.031148086	0.975151441	0.983455651	GCUGGCCCUGGGCAGCGUGUGGCUGAAGGUCACCAUGUUCUCCUUGGCCAUGGGGCUGCGCGGGGCCAGC
hsa-miR-6797-3p	3.234067765	-0.935196189	1.2216734	-0.765504258	0.443971332	0.618575184	UGCAUGACCCUUCCCUCCCCAC
hsa-mir-3934	12.68820306	0.456329766	0.524861959	0.869428157	0.384612988	0.56578799	CACAGCCCUUCCUGUCCCCAGUUUUCAGGUGUGGAAACUGAGGCAGGAGGCAGUGAAGUAACUUGCUCAGGUUGCACAGCUGGGAAGUGGAGCAGGGAUUUGAAUCC
hsa-mir-3929	13.45501209	2.881610098	0.623130419	4.624409292	3.76E-06	7.33E-05	AGUGGCUCACACCAGUAAUCCCAGCACUUUGGGAGGCUGAUGUGAGUAGACCACU
hsa-mir-143	49.00975053	4.234244115	0.972053561	4.355978196	1.32E-05	0.000200007	GCGCAGCGCCCUGUCUCCCAGCCUGAGGUGCAGUGCUGCAUCUCUGGUCAGUUGGGAGUCUGAGAUGAAGCACUGUAGCUCAGGAAGAGAGAAGUUGUUCUGCAGC
hsa-mir-6803	4.449552209	-2.166452943	1.081096982	-2.003939497	0.045076542	0.134661093	CUCCUCUGGGGGUGGGGGGCUGGGCGUGGUGGACAGCGAUGCAUCCCUCGCCUUCUCACCCUCAG
hsa-miR-330-5p	6.696583653	-1.686574311	0.759129169	-2.221722443	0.026302069	0.094801805	UCUCUGGGCCUGUGUCUUAGGC
hsa-miR-582-5p	26.47262157	-0.959006916	0.638659053	-1.501594491	0.133201867	0.276752751	UUACAGUUGUUCAACCAGUUACU
hsa-miR-550a-5p	7.118756041	0.330448383	0.672937858	0.491053341	0.623388721	0.758311445	AGUGCCUGAGGGAGUAAGAGCCC
hsa-miR-550a-5p_1	7.118756041	0.330448383	0.672937858	0.491053341	0.623388721	0.758311445	NA
hsa-miR-7114-3p	2.167512094	-2.312571025	1.303642087	-1.773930933	0.076074575	0.196605402	UGACCCACCCCUCUCCACCAG
hsa-mir-584	45.28605432	0.433339128	0.644052248	0.672832258	0.501054013	0.663536384	UAGGGUGACCAGCCAUUAUGGUUUGCCUGGGACUGAGGAAUUUGCUGGGAUAUGUCAGUUCCAGGCCAACCAGGCUGGUUGGUCUCCCUGAAGCAAC
hsa-mir-1976	4.080545617	-0.546187078	0.895054017	-0.610228062	0.541710743	0.695705974	GCAGCAAGGAAGGCAGGGGUCCUAAGGUGUGUCCUCCUGCCCUCCUUGCUGU
hsa-mir-193a	7.52957401	0.54877404	0.63975532	0.85778738	0.39100988	0.572192745	CGAGGAUGGGAGCUGAGGGCUGGGUCUUUGCGGGCGAGAUGAGGGUGUCGGAUCAACUGGCCUACAAAGUCCCAGUUCUCGGCCCCCG
hsa-miR-6798-3p	3.827679988	-3.143488875	1.259811864	-2.495205009	0.012588438	0.055070263	CUACCCCCCAUCCCCCUGUAG
hsa-miR-6732-3p	4.594209905	-1.036793699	1.073270471	-0.96601344	0.334037456	0.519544186	UAACCCUGUCCUCUCCCUCCCAG
hsa-mir-940	8.50273827	0.692517576	0.578362384	1.197376586	0.231159806	0.401079429	GUGAGGUGUGGGCCCGGCCCCAGGAGCGGGGCCUGGGCAGCCCCGUGUGUUGAGGAAGGAAGGCAGGGCCCCCGCUCCCCGGGCCUGACCCCAC
hsa-miR-139-5p	22.18201455	0.551855801	0.4564503	1.209016186	0.226656627	0.395159504	UCUACAGUGCACGUGUCUCCAGU
hsa-mir-6789	3.262949445	-0.080904887	1.195294532	-0.067686152	0.946035474	0.965247271	CGAGGUAGGGGCGUCCCGGGCGCGCGGGCGGGUCCCAGGCUGGGCCCCUCGGAGGCCGGGUGCUCACUGCCCCGUCCCGGCGCCCGUGUCUCCUCCAG
hsa-miR-5001-3p	2.522864472	-2.531286165	1.064606428	-2.377673194	0.017422259	0.070282495	UUCUGCCUCUGUCCAGGUCCUU
hsa-mir-3605	14.56157611	1.721317301	0.524562456	3.281434426	0.001032805	0.007510488	ACUUUAUACGUGUAAUUGUGAUGAGGAUGGAUAGCAAGGAAGCCGCUCCCACCUGACCCUCACGGCCUCCGUGUUACCUGUCCUCUAGGUGGGACGCUCG
hsa-miR-660-5p	32.89788619	-0.131970692	0.59759061	-0.220837961	0.825218604	0.899547959	UACCCAUUGCAUAUCGGAGUUG
hsa-mir-22	21.89256355	0.960505197	0.417418543	2.301060204	0.021388228	0.082087228	GGCUGAGCCGCAGUAGUUCUUCAGUGGCAAGCUUUAUGUCCUGACCCAGCUAAAGCUGCCAGUUGAAGAACUGUUGCCCUCUGCC
hsa-mir-6747	7.345577748	0.631317742	0.711373806	0.887462733	0.374829822	0.557870597	UUUGGAGGGGUGUGGAAAGAGGCAGAACAUUCGUUCACUUUCCUGCCUUCCUCUGCACCAG
hsa-miR-130a-5p	4.094015245	-0.099069767	1.066234236	-0.092915575	0.925970633	0.957212196	GCUCUUUUCACAUUGUGCUACU
hsa-miR-3934-5p	15.01912939	0.270375823	0.563806731	0.479554089	0.631544499	0.765424546	UCAGGUGUGGAAACUGAGGCAG
hsa-miR-455-5p	66.74771867	-1.074927354	0.749316027	-1.434544726	0.151416875	0.301741802	UAUGUGCCUUUGGACUACAUCG
hsa-miR-664a-5p	20.46798145	1.176437389	0.366815618	3.207162755	0.001340511	0.009108884	ACUGGCUAGGGAAAAUGAUUGGAU
hsa-mir-105-2	10.07648733	-0.158475794	0.477825652	-0.33166029	0.740145789	0.84283085	UGUGCAUCGUGGUCAAAUGCUCAGACUCCUGUGGUGGCUGCUUAUGCACCACGGAUGUUUGAGCAUGUGCUAUGGUGUCUA
hsa-miR-10401-3p	6.093411707	0.119491899	0.693293698	0.172353938	0.863159283	0.91880462	ACCUCGCCGUCCCGCCCGCCG
hsa-miR-10401-3p_1	6.093411707	0.119491899	0.693293698	0.172353938	0.863159283	0.91880462	NA
hsa-miR-10401-3p_2	6.093411707	0.119491899	0.693293698	0.172353938	0.863159283	0.91880462	NA
hsa-miR-10401-3p_3	6.093411707	0.119491899	0.693293698	0.172353938	0.863159283	0.91880462	NA
hsa-miR-4707-3p	4.507820512	-0.447163524	0.868768555	-0.514709609	0.606755958	0.747400726	AGCCCGCCCCAGCCGAGGUUCU
hsa-miR-200b-5p	5.477322323	2.519591825	1.16997567	2.153542069	0.031276102	0.107584598	CAUCUUACUGGGCAGCAUUGGA
hsa-mir-421	16.36218176	0.423738481	0.410822591	1.031439093	0.302334956	0.488568575	GCACAUUGUAGGCCUCAUUAAAUGUUUGUUGAAUGAAAAAAUGAAUCAUCAACAGACAUUAAUUGGGCGCCUGCUCUGUGAUCUC
hsa-miR-3144-5p	10.03795847	0.362698506	0.573038173	0.632939519	0.526773139	0.68340365	AGGGGACCAAAGAGAUAUAUAG
hsa-miR-642a-3p	9.489282595	1.464217423	0.637874751	2.295462267	0.021706646	0.082545	AGACACAUUUGGAGAGGGAACC
hsa-miR-642b-5p	9.489282595	1.464217423	0.637874751	2.295462267	0.021706646	0.082545	GGUUCCCUCUCCAAAUGUGUCU
hsa-miR-4485-3p	15.87355043	2.596495092	0.729570074	3.558938592	0.000372357	0.003118016	UAACGGCCGCGGUACCCUAA
hsa-mir-105-1	9.956567727	-0.128193207	0.482441266	-0.265717749	0.790456593	0.8795819	UGUGCAUCGUGGUCAAAUGCUCAGACUCCUGUGGUGGCUGCUCAUGCACCACGGAUGUUUGAGCAUGUGCUACGGUGUCUA
hsa-miR-215-5p	19.006609	0.960944811	0.501291139	1.916939549	0.055245612	0.155857109	AUGACCUAUGAAUUGACAGAC
hsa-miR-32-3p	8.488093932	-2.144540484	0.861541943	-2.489188718	0.012803498	0.055863685	CAAUUUAGUGUGUGUGAUAUUU
hsa-miR-877-5p	10.3140509	1.780919717	0.55631666	3.201269789	0.001368234	0.009259311	GUAGAGGAGAUGGCGCAGGG
hsa-mir-10526	3.92357696	0.402115489	0.966485743	0.416059412	0.677366529	0.800849613	UCCCCUUAGUUUCCUUUAAGAGUGAUAAAAAUGGAAAAGGGGGCUGAGGUGGAG
hsa-miR-150-5p	15.43423106	2.84982415	0.781090901	3.648517923	0.000263758	0.002389672	UCUCCCAACCCUUGUACCAGUG
hsa-mir-491	8.1960098	-0.37947209	0.560344897	-0.677211646	0.49827168	0.661966703	UUGACUUAGCUGGGUAGUGGGGAACCCUUCCAUGAGGAGUAGAACACUCCUUAUGCAAGAUUCCCUUCUACCUGGCUGGGUUGG
hsa-mir-4747	3.159215465	-0.158965297	1.184361854	-0.13422021	0.893228445	0.935454232	AGGGAAGGAGGCUUGGUCUUAGCACGGGGUCUAAGGCCCGGGCUUUCCUCCCAG
hsa-miR-320d	29.75026932	3.163404465	0.361197875	8.758092674	1.99E-18	1.94E-16	AAAAGCUGGGUUGAGAGGA
hsa-miR-491-5p	7.444812902	0.641040423	0.574996697	1.114859314	0.264910714	0.445007055	AGUGGGGAACCCUUCCAUGAGG
hsa-miR-3620-3p	5.139507146	0.064501501	0.812693546	0.079367557	0.936740273	0.960491881	UCACCCUGCAUCCCGCACCCAG
hsa-mir-6720	3.532492738	-0.395089019	1.022529288	-0.386384061	0.699212253	0.812969085	UUGAGCGAGAGAUUGUGGCGCACCGAGUUCUUCCAGCCCUGGUAGGCGCCGCGGAAGAAGGGGAAGCGCGCCUGCAGGAACUGGUAGAUCUCGCUGAG
hsa-miR-29c-3p	49.63281372	0.708792271	0.746932462	0.948937563	0.342652368	0.528481513	UAGCACCAUUUGAAAUCGGUUA
hsa-mir-561	14.02735084	0.724823235	0.485392083	1.493273707	0.135365555	0.280545113	CUUCAUCCACCAGUCCUCCAGGAACAUCAAGGAUCUUAAACUUUGCCAGAGCUACAAAGGCAAAGUUUAAGAUCCUUGAAGUUCCUGGGGGAACCAU
hsa-mir-10523	2.784998763	-1.335620341	1.394321407	-0.957899903	0.338113235	0.524407618	GACAAUGAUGAGAAGACCUGAGGAUUUGCAGCCCCCAGCCCUGGGUUCAAGUCCCAGCUCUACCCCUUCUUGGCCC
hsa-miR-550b-3p	5.414669397	0.453977242	0.721141301	0.62952606	0.529004713	0.684691502	UCUUACUCCCUCAGGCACUG
hsa-miR-550b-3p_1	5.414669397	0.453977242	0.721141301	0.62952606	0.529004713	0.684691502	NA
hsa-miR-1284	1.873762884	-2.096980806	1.096374876	-1.912649452	0.055792944	0.15678763	UCUAUACAGACCCUGGCUUUUC
hsa-mir-3613	4.761712776	0.434012559	1.076337959	0.403230746	0.686778483	0.808728485	UGGUUGGGUUUGGAUUGUUGUACUUUUUUUUUUGUUCGUUGCAUUUUUAGGAACAAAAAAAAAAGCCCAACCCUUCACACCACUUCA
hsa-mir-218-1	6.730319567	0.204911925	0.827046291	0.24776355	0.804317359	0.887159246	GUGAUAAUGUAGCGAGAUUUUCUGUUGUGCUUGAUCUAACCAUGUGGUUGCGAGGUAUGAGUAAAACAUGGUUCCGUCAAGCACCAUGGAACGUCACGCAGCUUUCUACA
hsa-mir-19a	21.34036927	-1.961907844	0.801362137	-2.448216297	0.014356544	0.061190618	GCAGUCCUCUGUUAGUUUUGCAUAGUUGCACUACAAGAAGAAUGUAGUUGUGCAAAUCUAUGCAAAACUGAUGGUGGCCUGC
hsa-miR-4758-3p	2.887438629	-1.286184899	1.079625635	-1.191324897	0.233526064	0.403739534	UGCCCCACCUGCUGACCACCCUC
hsa-miR-9-3p_2	27.90708063	-0.565822852	0.81380867	-0.695277493	0.486881416	0.655767171	NA
hsa-miR-10392-5p	2.086775354	-2.252776063	1.143234363	-1.970528648	0.048777815	0.142210426	GCGCUUCGACGGGCUGGGCUGUG
hsa-mir-3176	4.343102534	-0.044203069	0.854358439	-0.051738319	0.958737204	0.972819024	UGGCCUCUCCAGUCUGCAGCUCCCGGCAGCCUCGGGCCACACUCCCGGGAUCCCCAGGGACUGGCCUGGGACUACCGGGGGUGGCGGCCG
hsa-miR-486-5p_1	13.31152399	1.856145494	0.39387834	4.712484302	2.45E-06	5.14E-05	NA
hsa-mir-1180	7.639390198	0.792908273	0.561894736	1.411133122	0.158205365	0.310986925	GCUGCUGGACCCACCCGGCCGGGAAUAGUGCUCCUGGUUGUUUCCGGCUCGCGUGGGUGUGUCGGCGGC
hsa-mir-3917	1.197756492	-1.457282351	1.799661942	-0.809753386	0.418081928	0.596893663	GGCGCUUUUGUGCGCGCCCGGGUCUGUUGGUGCUCAGAGUGUGGUCAGGCGGCUCGGACUGAGCAGGUGGGUGCGGGGCUCGGAGGAGGCGGC
hsa-miR-9-3p	27.54790906	-0.534724462	0.838063167	-0.638047922	0.523442486	0.681749914	AUAAAGCUAGAUAACCGAAAGU
hsa-mir-132	13.95524678	0.963447936	0.420574604	2.290789615	0.021975585	0.083186117	CCGCCCCCGCGUCUCCAGGGCAACCGUGGCUUUCGAUUGUUACUGUGGGAACUGGAGGUAACAGUCUACAGCCAUGGUCGCCCCGCAGCACGCCCACGCGC
hsa-mir-5587	1.291447454	-1.555061646	1.260802524	-1.233390334	0.217430169	0.383918233	AUGGUCACCUCCGGGACUCAGCCCUGUGCUGAGCCCCGGGCAGUGUGAUCAUC
hsa-mir-96	12.93033283	-2.273064771	0.856242556	-2.654697266	0.007937961	0.037496124	UGGCCGAUUUUGGCACUAGCACAUUUUUGCUUGUGUCUCUCCGCUCUGAGCAAUCAUGUGCAGUGCCAAUAUGGGAAA
hsa-mir-326	7.149044441	-0.270193052	0.682072372	-0.396135458	0.692005101	0.809128673	CUCAUCUGUCUGUUGGGCUGGAGGCAGGGCCUUUGUGAAGGCGGGUGGUGCUCAGAUCGCCUCUGGGCCCUUCCUCCAGCCCCGAGGCGGAUUCA
hsa-mir-1910	4.301258291	-0.376893835	0.743805067	-0.506710497	0.612357965	0.752623799	UGUCCCUUCAGCCAGUCCUGUGCCUGCCGCCUUUGUGCUGUCCUUGGAGGGAGGCAGAAGCAGGAUGACAAUGAGGGCAA
hsa-mir-550a-3	3.973109079	0.198690221	0.837572421	0.237221542	0.812484925	0.890488202	GAUGCUUUGCUGGCUGGUGCAGUGCCUGAGGGAGUAAGAGUCCUGUUGUUGUAAGAUAGUGUCUUACUCCCUCAGGCACAUCUCCAACAAGUCUC
hsa-miR-769-3p	3.026405836	-2.186496371	0.965327773	-2.265030006	0.023510838	0.087597685	CUGGGAUCUCCGGGGUCUUGGUU
hsa-miR-3187-3p	3.835852804	1.002145085	0.875350471	1.144850112	0.252271253	0.427674577	UUGGCCAUGGGGCUGCGCGG
hsa-miR-624-5p	10.87182484	-0.074644155	0.499247177	-0.149513425	0.881148517	0.9275413	UAGUACCAGUACCUUGUGUUCA
hsa-miR-29c-5p	3.93998327	-1.337436282	0.913175923	-1.464598713	0.143030433	0.292770936	UGACCGAUUUCUCCUGGUGUUC
hsa-miR-105-5p	9.565300166	0.732327648	0.515675467	1.420132806	0.155569021	0.308164202	UCAAAUGCUCAGACUCCUGUGGU
hsa-miR-105-5p_1	9.565300166	0.732327648	0.515675467	1.420132806	0.155569021	0.308164202	NA
hsa-mir-9-3	20.03057333	0.208661476	0.5935826	0.351528963	0.725191548	0.831417174	GGAGGCCCGUUUCUCUCUUUGGUUAUCUAGCUGUAUGAGUGCCACAGAGCCGUCAUAAAGCUAGAUAACCGAAAGUAGAAAUGAUUCUCA
hsa-miR-320d_1	28.86646954	3.345018058	0.364038142	9.188647212	3.98E-20	5.07E-18	NA
hsa-mir-1276	6.162141713	0.435402354	0.607216414	0.717046417	0.473345457	0.644340531	CCCCAGCUAGGUAAAGAGCCCUGUGGAGACACCUGGAUUCAGAGAACAUGUCUCCACUGAGCACUUGGGCCUUGAUGGCGGCU
hsa-miR-486-5p	12.69032573	1.890149197	0.404584278	4.671830567	2.99E-06	6.19E-05	UCCUGUACUGAGCUGCCCCGAG
hsa-mir-32	10.28772433	-0.919748243	0.721248131	-1.275217506	0.202232267	0.363628938	GGAGAUAUUGCACAUUACUAAGUUGCAUGUUGUCACGGCCUCAAUGCAAUUUAGUGUGUGUGAUAUUUUC
hsa-mir-6798	1.695196565	-1.955091845	1.2019149	-1.626647481	0.103811989	0.244142238	GGCAGCCAGGGGGAUGGGCGAGCUUGGGCCCAUUCCUUUCCUUACCCUACCCCCCAUCCCCCUGUAG
hsa-mir-590	5.475861788	-1.507086301	0.870114692	-1.732054768	0.083263812	0.207689603	UAGCCAGUCAGAAAUGAGCUUAUUCAUAAAAGUGCAGUAUGGUGAAGUCAAUCUGUAAUUUUAUGUAUAAGCUAGUCUCUGAUUGAAACAUGCAGCA
hsa-miR-2467-5p	4.142108551	-0.460794791	0.834710541	-0.552041418	0.580919977	0.730223898	UGAGGCUCUGUUAGCCUUGGCUC
hsa-miR-4435_1	7.20262414	0.845662309	0.550822607	1.535271609	0.124717125	0.268664028	NA
hsa-mir-6836	1.307429174	-0.6684067	1.344327858	-0.497205125	0.619044408	0.756356395	GGCUCCGCAGGGCCCUGGCGCAGGCAUCCAGACAGCGGGCGAAUGCCUCCCCCGGCCCCGCAG
hsa-miR-6511b-3p	4.1848703	-0.07731643	0.875518831	-0.088309271	0.929630871	0.957881655	CCUCACCACCCCUUCUGCCUGCA
hsa-miR-6511b-3p_1	4.1848703	-0.07731643	0.875518831	-0.088309271	0.929630871	0.957881655	NA
hsa-mir-941-1	9.291775136	1.667962975	0.60638667	2.75065904	0.005947551	0.029348333	UGUGGACAUGUGCCCAGGGCCCGGGACAGCGCCACGGAAGAGGACGCACCCGGCUGUGUGCACAUGUGCCCA
hsa-mir-6875	3.043407176	0.479022539	1.11589419	0.429272366	0.667725025	0.795321905	GAGUCUGAGGGACCCAGGACAGGAGAAGGCCUAUGGUGAUUUGCAUUCUUCCUGCCCUGGCUCCAUCCUCAG
hsa-miR-23c	6.447208665	0.741874723	0.720497155	1.029670579	0.303164671	0.488667675	AUCACAUUGCCAGUGAUUACCC
hsa-mir-29c	14.17406898	-0.689601909	0.650746307	-1.059709292	0.289276874	0.47299907	AUCUCUUACACAGGCUGACCGAUUUCUCCUGGUGUUCAGAGUCUGUUUUUGUCUAGCACCAUUUGAAAUCGGUUAUGAUGUAGGGGGA
hsa-miR-486-3p	11.73249153	1.933917516	0.402879885	4.800233486	1.58E-06	3.64E-05	CGGGGCAGCUCAGUACAGGAU
hsa-mir-1909	1.228206268	-1.488319772	1.511583974	-0.984609389	0.324815976	0.509708902	CAUCCAGGACAAUGGUGAGUGCCGGUGCCUGCCCUGGGGCCGUCCCUGCGCAGGGGCCGGGUGCUCACCGCAUCUGCCCC
hsa-miR-3158-3p_1	4.255608556	0.348307745	0.698414536	0.498712051	0.617982254	0.75617312	NA
hsa-miR-3158-3p	4.224044307	0.376250154	0.702594625	0.535515275	0.592293598	0.738362997	AAGGGCUUCCUCUCUGCAGGAC
hsa-miR-6749-3p	1.76269531	-1.076646182	1.260940076	-0.85384405	0.393191403	0.573360903	CUCCUCCCCUGCCUGGCCCAG
hsa-miR-4443	1.262071195	-1.510486674	1.132698109	-1.333529793	0.182358005	0.341730721	UUGGAGGCGUGGGUUUU
hsa-mir-188	8.155129073	-0.022375801	0.690480304	-0.03240614	0.974148166	0.983041789	UGCUCCCUCUCUCACAUCCCUUGCAUGGUGGAGGGUGAGCUUUCUGAAAACCCCUCCCACAUGCAGGGUUUGCAGGAUGGCGAGCC
hsa-miR-6858-3p	2.027533414	-0.354763529	1.396955192	-0.253954838	0.799530449	0.884915909	CAGCCAGCCCCUGCUCACCCCU
hsa-miR-23b-5p	3.057249814	1.908089371	1.138264751	1.676314204	0.093676664	0.229417886	UGGGUUCCUGGCAUGCUGAUUU
hsa-miR-6730-3p	1.312582483	-0.702462643	1.680183794	-0.418086787	0.675883665	0.799868035	CCUGACACCCCAUCUGCCCUCA
hsa-miR-30b-3p	4.366512261	-0.226646003	0.805722025	-0.281295529	0.77848374	0.871819485	CUGGGAGGUGGAUGUUUACUUC
hsa-let-7f-2-3p	6.315152846	-0.111541789	0.574889254	-0.194023089	0.846157803	0.909811697	CUAUACAGUCUACUGUCUUUCC
hsa-mir-1271	6.10584943	0.83479922	0.707816492	1.179400634	0.238238683	0.409004384	CACCCAGAUCAGUGCUUGGCACCUAGCAAGCACUCAGUAAAUAUUUGUUGAGUGCCUGCUAUGUGCCAGGCAUUGUGCUGAGGGCU
hsa-miR-6499-5p	1.678604601	-1.93978747	1.191382895	-1.6281814	0.103486428	0.243722297	UCGGGCGCAAGAGCACUGCAGU
hsa-miR-9-3p_1	25.02329246	-0.369955474	0.832745773	-0.444259803	0.656854759	0.788152216	NA
hsa-miR-548e-3p	14.4975323	1.194288929	0.480806286	2.483929527	0.012994152	0.056398702	AAAAACUGAGACUACUUUUGCA
hsa-miR-486-3p_1	10.8019995	1.909763011	0.423922202	4.504984643	6.64E-06	0.000113458	NA
hsa-miR-2277-5p	5.446236851	-0.293644647	0.66655449	-0.440541099	0.659545253	0.788979819	AGCGCGGGCUGAGCGCUGCCAGUC
hsa-miR-7111-3p	2.376823033	-0.745094291	1.133722677	-0.657210362	0.511045664	0.67148296	AUCCUCUCUUCCCUCCUCCCAG
hsa-miR-6720-5p	4.393201609	0.642804909	0.893302975	0.719582188	0.471782282	0.643268934	UUCCAGCCCUGGUAGGCGCCGCG
hsa-miR-135b-3p	6.248573151	-0.801528268	0.731477851	-1.095765602	0.273181365	0.455210757	AUGUAGGGCUAAAAGCCAUGGG
hsa-mir-3620	3.397446427	0.425371234	0.94867971	0.448382346	0.65387728	0.786170073	GUGAGGUGGGGGCCAGCAGGGAGUGGGCUGGGCUGGGCUGGGCCAAGGUACAAGGCCUCACCCUGCAUCCCGCACCCAG
hsa-mir-551b	1.279193009	-1.541857332	1.266162441	-1.217740538	0.223322587	0.390578955	AGAUGUGCUCUCCUGGCCCAUGAAAUCAAGCGUGGGUGAGACCUGGUGCAGAACGGGAAGGCGACCCAUACUUGGUUUCAGAGGCUGUGAGAAUAA
hsa-miR-4435	5.913045689	0.637662493	0.616322138	1.034625325	0.300843922	0.488061862	AUGGCCAGAGCUCACACAGAGG
hsa-mir-3909	9.122889089	1.384399244	1.03113016	1.342603774	0.179400308	0.339937954	GGUAUGCUGUUGCGCUGUCCUUCCUCUGGGGAGCAGGCUCCGGGGGACAGGGAAAAGCACACAAGGAACUUGUCCUCUAGGGCCUGCAGUCUCAUGGGAGAGUGACAUGCACCAGGACC
hsa-mir-3144	8.617699115	1.591060311	0.613212132	2.594632799	0.009469202	0.043610938	AACUACACUUUAAGGGGACCAAAGAGAUAUAUAGAUAUCAGCUACCUAUAUACCUGUUCGGUCUCUUUAAAGUGUAGUU
hsa-mir-340	17.74951269	1.312448209	0.462635724	2.836893352	0.004555483	0.023290622	UUGUACCUGGUGUGAUUAUAAAGCAAUGAGACUGAUUGUCAUAUGUCGUUUGUGGGAUCCGUCUCAGUUACUUUAUAGCCAUACCUGGUAUCUUA
hsa-miR-3691-5p	3.39132682	0.560249388	0.912313601	0.614097376	0.539150982	0.695110675	AGUGGAUGAUGGAGACUCGGUAC
hsa-mir-503	6.062841508	0.852565819	0.963652195	0.884723579	0.376305735	0.558054448	UGCCCUAGCAGCGGGAACAGUUCUGCAGUGAGCGAUCGGUGCUCUGGGGUAUUGUUUCCGCUGCCAGGGUA
hsa-miR-10395-5p	3.755382883	0.084371597	0.88190493	0.095669719	0.923782891	0.957212196	GUGAUGGAGAGCAAUACC
hsa-mir-6886	1.461407528	-1.737831995	1.192954442	-1.456746321	0.145186418	0.293493243	CUUGGCCCGCAGGUGAGAUGAGGGCUCCUGGCGCUGAUGCCCUUCUCUCCUCCUGCCUCAG
hsa-miR-6877-5p	2.992853838	-0.172099669	1.056225023	-0.16293845	0.870566896	0.922674652	AGGGCCGAAGGGUGGAAGCUGC
hsa-miR-3158-5p	3.953637332	0.606903129	0.702655084	0.863728368	0.387737126	0.568909872	CCUGCAGAGAGGAAGCCCUUC
hsa-miR-3158-5p_1	3.932755666	0.62947775	0.705595162	0.892123109	0.372326949	0.555556297	NA
hsa-miR-139-3p	4.513737596	-0.51719622	0.779428761	-0.663558039	0.506973221	0.667642256	UGGAGACGCGGCCCUGUUGGAGU
hsa-miR-504-5p	3.688578984	0.672946742	0.867831507	0.77543479	0.438082785	0.615022233	AGACCCUGGUCUGCACUCUAUC
hsa-miR-218-5p_1	6.776248214	0.176080861	0.826053548	0.213159137	0.83120284	0.902820664	NA
hsa-miR-5094	11.60129464	1.179149809	0.658631038	1.79030404	0.073405047	0.192572101	AAUCAGUGAAUGCCUUGAACCU
hsa-mir-6840	4.224781674	-0.312201089	0.787956626	-0.396216085	0.691945626	0.809128673	UGACCACCCCCGGGCAAAGACCUGCAGAUCCCCUGUUAGAGACGGGCCCAGGACUUUGUGCGGGGUGCCCA
hsa-miR-301b-5p	2.014552439	-1.275995698	1.190332522	-1.071965752	0.283735415	0.467627553	GCUCUGACGAGGUUGCACUACU
hsa-miR-10399-5p	7.313662204	1.574093304	0.528256975	2.97978707	0.002884488	0.016434234	AAUUACAGAUUGUCUCAGAGA
hsa-mir-6749	2.171150729	-0.516037445	1.13707656	-0.453828233	0.649952461	0.782018274	GGCCCUCGGGCCUGGGGUUGGGGGAGCUCUGUCCUGUCUCACUCAUUGCUCCUCCCCUGCCUGGCCCAG
hsa-miR-550a-3p	3.665706346	0.742388484	0.731275456	1.015196775	0.310012038	0.493755964	UGUCUUACUCCCUCAGGCACAU
hsa-miR-190b-5p	2.597527565	-1.937259857	1.029816701	-1.881169586	0.059948854	0.165108304	UGAUAUGUUUGAUAUUGGGUUG
hsa-miR-212-5p	9.191550708	0.668010616	0.546611024	1.222095029	0.221671693	0.38974726	ACCUUGGCUCUAGACUGCUUACU
hsa-mir-4804	4.463885063	0.612728458	0.798733002	0.767125505	0.443006899	0.618575184	UCAGUGUAUUUGGACGGUAAGGUUAAGCAAGGUGCGUCGUAUCUUGCUUAACCUUGCCCUCGAAAUACACUGA
hsa-mir-7845	2.056760504	0.06745785	1.479376161	0.045598849	0.963629987	0.975991764	GCAAGGGACAGGGAGGGUCGUGGCGACACUCGCGCCAGCUCCCGGGACGGCUGGGCUCGGGCUGGUCGCCGACCUCCGACCCUCCACUAGAUGCCUGGC
hsa-miR-6741-3p	0.999099922	-1.195332623	1.58112653	-0.756000611	0.449648829	0.624386733	UCGGCUCUCUCCCUCACCCUAG
hsa-miR-6816-3p	0.935990045	-1.086426236	1.381199819	-0.786581508	0.431526888	0.607361274	GAAGGACCUGCACCUUCG
hsa-miR-4697-3p	0.98978525	-0.094830694	2.133918118	-0.044439706	0.964553912	0.976331127	UGUCAGUGACUCCUGCCCCUUGGU
hsa-miR-551b-5p	0.967964298	-1.135615215	1.357637752	-0.836464081	0.402893875	0.581084003	GAAAUCAAGCGUGGGUGAGACC
hsa-mir-7706	3.592997777	-0.603340957	1.200593507	-0.502535582	0.61529083	0.75455044	UGGAGCUGUGUGCAGGGCCAGCGCGGAGCCCGAGCAGCCGCGGUGAAGCGCCUGUGCUCUGCCGAGA
hsa-miR-361-3p	22.27618357	3.484519062	0.612777499	5.686434424	1.30E-08	4.68E-07	UCCCCCAGGUGUGAUUCUGAUUU
hsa-mir-1226	8.975933946	2.058855983	0.70311015	2.928212577	0.003409169	0.018471901	GUGAGGGCAUGCAGGCCUGGAUGGGGCAGCUGGGAUGGUCCAAAAGGGUGGCCUCACCAGCCCUGUGUUCCCUAG
hsa-miR-548o-3p_1	18.79964645	-0.003890726	0.59686566	-0.006518596	0.994798949	0.997808021	NA
hsa-miR-548o-3p	18.76887851	0.000805232	0.596308172	0.001350361	0.998922568	0.998922568	CCAAAACUGCAGUUACUUUUGC
hsa-mir-362	13.11284366	0.417648623	0.554005433	0.753870987	0.450926694	0.625114095	CUUGAAUCCUUGGAACCUAGGUGUGAGUGCUAUUUCAGUGCAACACACCUAUUCAAGGAUUCAAA
hsa-miR-7108-3p	1.298926095	-1.564649344	1.327948097	-1.178245857	0.238698606	0.409268137	ACCCGCCCGUCUCCCCACAG
hsa-miR-582-3p	11.38803721	-2.265295077	0.899795495	-2.517566593	0.011816863	0.052526431	UAACUGGUUGAACAACUGAACC
hsa-miR-6793-3p	1.533557813	-1.812550965	1.170605271	-1.548387838	0.121528948	0.264776603	UCCCCAACCCCUGCCCGCAG
hsa-miR-30c-2-3p	4.113379789	0.979763382	0.76085067	1.287720996	0.197843102	0.35928134	CUGGGAGAAGGCUGUUUACUCU
hsa-mir-7108	1.396759396	-0.796138836	1.207686572	-0.659226371	0.509750415	0.670766816	GUGUGGCCGGCAGGCGGGUGGGCGGGGGCGGCCGGUGGGAACCCCGCCCCGCCCCGCGCCCGCACUCACCCGCCCGUCUCCCCACAG
hsa-mir-3140	3.628906656	1.30462434	1.051817297	1.240352619	0.214844998	0.380976477	CCUCUUGAGGUACCUGAAUUACCAAAAGCUUUAUGUAUUCUGAAGUUAUUGAAAAUAAGAGCUUUUGGGAAUUCAGGUAGUUCAGGAGUG
hsa-mir-4754	0.713328667	-0.694789109	1.745378436	-0.398073618	0.690575921	0.808972995	ACGCGCCUGAUGCGGACCUGGGUUAGCGGAGUGAGGCCCAGUGGUCACCGCCGCCCUCCGCAGGUCCAGGUUGCCGUGCGCAUGUGCCU
hsa-miR-10525-3p	3.09811507	-2.874632739	0.990379713	-2.902556162	0.003701308	0.019606289	UGACUAUGAUGUGCACCUGAU
hsa-mir-6820	1.966433052	-0.523957736	0.997788917	-0.525118817	0.599500596	0.743315916	CCUUCUGCGGCAGAGCUGGGGUCACCAGCCCUCAUGUACUUGUGACUUCUCCCCUGCCACAG
hsa-miR-659-5p	5.13799096	0.90415315	0.656148488	1.377970331	0.168212449	0.326194432	AGGACCUUCCCUGAACCAAGGA
hsa-miR-6842-3p	3.493143376	-0.572390014	0.839911077	-0.681488827	0.495562234	0.659923348	UUGGCUGGUCUCUGCUCCGCAG
hsa-miR-6812-3p	0.878385449	-0.985082545	1.327962416	-0.741800018	0.45820851	0.632038027	CCGCUCUUCCCCUGACCCCAG
hsa-mir-3661	2.831828032	0.461102339	0.855591292	0.538928275	0.589936347	0.738210234	CACCUUCUCGCAGAGGCUCUUGACCUGGGACUCGGACAGCUGCUUGCACUCGUUCAGCUGCUCGAUCCACUGGUCCAGCUCCUUGGUGAACACCUU
hsa-miR-1276	1.799997742	-0.403165464	0.970005284	-0.415632234	0.677679135	0.800849613	UAAAGAGCCCUGUGGAGACA
hsa-miR-199b-5p	10.02516727	-0.037231934	1.02100906	-0.036465821	0.970910931	0.982123204	CCCAGUGUUUAGACUAUCUGUUC
hsa-mir-1249	1.157980729	-1.397707784	1.072986141	-1.302633586	0.192699886	0.355390891	GGGAGGAGGGAGGAGAUGGGCCAAGUUCCCUCUGGCUGGAACGCCCUUCCCCCCCUUCUUCACCUG
hsa-mir-6816	0.806184173	-0.866221293	1.428605661	-0.606340376	0.544288753	0.697396253	CCGAGUGGGGCGGGGCAGGUCCCUGCAGGGACUGUGACACUGAAGGACCUGCACCUUCGCCCACAG
hsa-mir-5581	3.809269352	2.00394791	0.996576124	2.010832752	0.044343125	0.133551919	AGCCUUCCAGGAGAAAUGGAGACCCUAUACAUACCUGUUUCCAUGCCUCCUAGAAGUUCC
hsa-miR-224-3p	2.333470169	1.151547064	1.002832018	1.148295072	0.250846773	0.427006108	AAAAUGGUGCCCUAGUGACUACA
hsa-mir-6729	1.11080148	-0.186855131	1.277117388	-0.146310067	0.883676619	0.928979442	GAGGGUGGGCGAGGGCGGCUGAGCGGCUCCAUCCCCCGGCCUGCUCAUCCCCCUCGCCCUCUCAG
hsa-miR-6753-3p	0.804753002	-0.863224457	1.254581969	-0.688057439	0.491416611	0.659731774	UGGUCUGUCUCUGCCCUGGCAC
hsa-miR-6750-3p	1.223316214	-1.496199666	1.449901114	-1.031932214	0.302103874	0.488568575	GAACUCACCCUCUGCUCCCAG
hsa-mir-6802	0.887824469	-1.017311622	1.208220039	-0.841992012	0.399792425	0.579841432	GAGGGCUAGGUGGGGGGCUUGAAGCCCCGAGAUGCCUCACGUCUUCACCCCUCUCACCUAAGCAG
hsa-mir-624	2.49686324	-0.450132132	1.261928324	-0.356701822	0.721315042	0.828213531	AAUGCUGUUUCAAGGUAGUACCAGUACCUUGUGUUCAGUGGAACCAAGGUAAACACAAGGUAUUGGUAUUACCUUGAGAUAGCAUUACACCUAAGUG
hsa-miR-23a-5p	6.624281106	-0.532707272	1.079204704	-0.493610962	0.621580958	0.758311445	GGGGUUCCUGGGGAUGGGAUUU
hsa-miR-22-5p	7.132346792	-1.079716325	0.686220285	-1.573425253	0.115620383	0.254404929	AGUUCUUCAGUGGCAAGCUUUA
hsa-mir-19b-1	9.561092515	-0.95430682	0.675317633	-1.413122912	0.157619588	0.310372062	CACUGUUCUAUGGUUAGUUUUGCAGGUUUGCAUCCAGCUGUGUGAUAUUCUGCUGUGCAAAUCCAUGCAAAACUGACUGUGGUAGUG
hsa-miR-3605-3p	7.072268586	-0.334408415	0.693490284	-0.48221067	0.629656298	0.764108482	CCUCCGUGUUACCUGUCCUCUAG
hsa-mir-3619	3.071526883	-0.778319805	0.950916817	-0.818494101	0.413075109	0.591692753	ACGGCAUCUUUGCACUCAGCAGGCAGGCUGGUGCAGCCCGUGGUGGGGGACCAUCCUGCCUGCUGUGGGGUAAGGACGGCUGU
hsa-mir-3138	2.370776744	-0.212531091	1.190497473	-0.178522925	0.858312319	0.918710022	CCCUCCUCGGCACUUCCCCCACCUCACUGCCCGGGUGCCCACAAGACUGUGGACAGUGAGGUAGAGGGAGUGCCGAGGAGGG
hsa-miR-3605-5p	7.893435731	1.452241491	0.497938566	2.916507354	0.003539744	0.019054855	UGAGGAUGGAUAGCAAGGAAGCC
hsa-mir-1303	1.627656525	-1.910359137	0.976203735	-1.956926683	0.050356089	0.143948957	GGCUGGGCAACAUAGCGAGACCUCAACUCUACAAUUUUUUUUUUUUUAAAUUUUAGAGACGGGGUCUUGCUCUGUUGCCAGGCUUU
hsa-mir-212	4.253203234	0.547125389	0.651027244	0.840403214	0.400682348	0.580076945	CGGGGCACCCCGCCCGGACAGCGCGCCGGCACCUUGGCUCUAGACUGCUUACUGCCCGGGCCGCCCUCAGUAACAGUCUCCAGUCACGGCCACCGACGCCUGGCCCCGCC
hsa-mir-3130-1	3.421859647	-0.346180476	0.819275736	-0.422544524	0.672627609	0.797559071	CUUGUCAUGUCUUACCCAGUCUCCGGUGCAGCCUGUUGUCAAGGCUGCACCGGAGACUGGGUAAGACAUGACAAG
hsa-mir-3130-2	3.421859647	-0.346180476	0.819275736	-0.422544524	0.672627609	0.797559071	CUUGUCAUGUCUUACCCAGUCUCCGGUGCAGCCUUGACAACAGGCUGCACCGGAGACUGGGUAAGACAUGACAAG
hsa-mir-4797	4.577618787	1.37575366	0.644241076	2.135464055	0.032723123	0.110950794	GACUCAGAAGACAGAGUGCCACUUACUGAAAGGUUUUUUCUCUCAGUAAGUGGCACUCUGUCUUCUGAGUU
hsa-miR-6879-3p	3.462643947	1.052563794	0.794052052	1.325560197	0.184985418	0.344356441	UGUCACCCGCUCCUUGCCCAG
hsa-mir-6879	3.336974149	1.229156748	0.813406598	1.511122176	0.130757326	0.273731876	CAGAGCAGGGCAGGGAAGGUGGGAGAGGGGCCCAGCUGACCCUCCUGUCACCCGCUCCUUGCCCAG
hsa-miR-153-3p	4.699723007	-2.240534731	1.108913495	-2.020477468	0.043333885	0.132711761	UUGCAUAGUCACAAAAGUGAUC
hsa-miR-1275	1.268622223	-0.233623008	1.374123167	-0.170016061	0.864997506	0.9190181	GUGGGGGAGAGGCUGUC
hsa-miR-760	6.485612154	1.067959827	0.760853293	1.403634363	0.160427757	0.314408063	CGGCUCUGGGUCUGUGGGGA
hsa-miR-30e-3p	5.695019547	2.693786275	0.788572429	3.416028985	0.000635415	0.004994001	CUUUCAGUCGGAUGUUUACAGC
hsa-mir-659	1.114831422	-1.344184432	1.010071951	-1.330780873	0.183261123	0.341785087	UACCGACCCUCGAUUUGGUUCAGGACCUUCCCUGAACCAAGGAAGAGUCACAGUCUCUUCCUUGGUUCAGGGAGGGUCCCCAACAAUGUCCUCAUGG
hsa-mir-10397	2.298489739	-0.855285474	1.4121271	-0.605671738	0.544732755	0.697426184	UCCUUGACCUGAUGCUGUAGGGCUUGGCAACUCUUGUGAAAUUUCAUAGAUCUCGUCGCUUACUGGGA
hsa-miR-153-3p_1	4.629103233	-2.213406717	1.146405223	-1.93073677	0.053515613	0.151933025	NA
hsa-mir-107	1.441129929	0.130983562	1.114105134	0.117568404	0.906409641	0.943394341	CUCUCUGCUUUCAGCUUCUUUACAGUGUUGCCUUGUGGCAUGGAGUUCAAGCAGCAUUGUACAGGGCUAUCAAAGCACAGA
hsa-mir-6787	1.030133504	0.157321262	1.476514871	0.106549054	0.915146738	0.951293599	UCGGCUGGCGGGGGUAGAGCUGGCUGCAGGCCCGGCCCCUCUCAGCUGCUGCCCUCUCCAG
hsa-mir-6880	0.479562909	-0.126207721	2.165778247	-0.058273612	0.953530686	0.968828275	GAGGGUGGUGGAGGAAGAGGGCAGCUCCCAUGACUGCCUGACCGCCUUCUCUCCUCCCCCAG
hsa-mir-6753	0.643215358	-0.555428837	1.522815574	-0.364738086	0.715306926	0.824168786	CACCAGGGCAGAGCAGGGCUGAUCAUCUCACGUCAGAGAGAGGGGAAGGGGCUGCCCAGUGAGCCCCCACAGGGCUCUACAUCUCCAGCUGGGCCUGGCUGGAGAUCCCAGGGUCCCUGAAGGCCCCCGCCACCGUUCUGGUCUGUCUCUGCCCUGGCACCCAG
hsa-mir-3188	1.002352781	0.418731609	1.593036621	0.262851214	0.79266526	0.880857239	GGCGCCUCCUGCUCUGCUGUGCCGCCAGGGCCUCCCCUAGCGCGCCUUCUGGAGAGGCUUUGUGCGGAUACGGGGCUGGAGGCCU
hsa-miR-6734-3p	0.804405791	0.639741029	1.635250514	0.391218975	0.695635384	0.810757199	CCCUUCCCUCACUCUUCUCUCAG
hsa-mir-9-1	15.32900716	0.800332336	0.528584275	1.51410546	0.129999094	0.273179339	CGGGGUUGGUUGUUAUCUUUGGUUAUCUAGCUGUAUGAGUGGUGUGGAGUCUUCAUAAAGCUAGAUAACCGAAAGUAAAAAUAACCCCA
hsa-mir-1255a	2.991924418	-0.649623182	1.074860473	-0.604379079	0.545591642	0.697458965	AUUGGAAAUCCUUUGAGUUGCUUCUCAAGGAUGAGCAAAGAAAGUAGAUUUUUUAGAUUCUAAAGAAACUAUCUUCUUUGCUCAUCCUUGAGAAGCAACUCCUUAUCCAUUAA
hsa-mir-328	3.154153884	-0.531147687	1.060254519	-0.500962436	0.61639756	0.755348968	UGGAGUGGGGGGGCAGGAGGGGCUCAGGGAGAAAGUGCAUACAGCCCCUGGCCCUCUCUGCCCUUCCGUCCCCUG
hsa-mir-3691	3.670089089	0.050770696	0.798657187	0.063570074	0.949312561	0.967995219	UUGAGGCACUGGGUAGUGGAUGAUGGAGACUCGGUACCCACUGCUGAGGGUGGGGACCAAGUCUGCGUCAUCCUCUCCUCAGUGCCUCAA
hsa-miR-1229-3p	2.04684192	-0.468102658	1.287398112	-0.363603654	0.716153998	0.824205487	CUCUCACCACUGCCCUCCCACAG
hsa-mir-9-2	14.21937653	1.114022115	0.548272666	2.031876078	0.042166203	0.131722627	GGAAGCGAGUUGUUAUCUUUGGUUAUCUAGCUGUAUGAGUGUAUUGGUCUUCAUAAAGCUAGAUAACCGAAAGUAAAAACUCCUUCA
hsa-miR-6810-3p	1.055938341	-1.253215568	1.176657981	-1.065063586	0.286847156	0.470969106	UCCCCUGCUCCCUUGUUCCCCAG
hsa-mir-5010	3.881965123	-0.703082468	0.810134654	-0.867858775	0.385471649	0.566086798	GAUCCAGGGAACCCUAGAGCAGGGGGAUGGCAGAGCAAAAUUCAUGGCCUACAGCUGCCUCUUGCCAAACUGCACUGGAUUUUGUGUCUCCCAUUCCCCAGAGCUGUCUGAGGUGCUUUG
hsa-mir-4640	3.018949762	0.775124137	0.849035494	0.912946682	0.361270584	0.546550163	CUGUGGGCUGGGCCAGGGAGCAGCUGGUGGGUGGGAAGUAAGAUCUGACCUGGACUCCAUCCCACCCACCCCCUGUUUCCUGGCCCACAG
hsa-miR-1909-3p	0.80268798	-0.854971618	1.469532972	-0.581798186	0.560702626	0.711517259	CGCAGGGGCCGGGUGCUCACCG
hsa-miR-500b-3p	6.571922665	0.690758913	0.590065992	1.170646881	0.241740745	0.414055945	GCACCCAGGCAAGGAUUCUG
hsa-mir-610	1.820005205	0.569379445	1.151426927	0.494498983	0.620953824	0.758130663	UCUAUUUGUCUUAGGUGAGCUAAAUGUGUGCUGGGACACAUUUGAGCCAAAUGUCCCAGCACACAUUUAGCUCACAUAAGAAAAAUGGACUCUAGU
hsa-mir-320b-2	8.145856788	2.299114736	0.454875263	5.054385063	4.32E-07	1.14E-05	GUCUCUUAGGCUUUCUCUUCCCAGAUUUCCCAAAGUUGGGAAAAGCUGGGUUGAGAGGGCAAAAGGAAAAA
hsa-miR-6769b-3p	1.011592425	-1.19504502	1.066371424	-1.120664895	0.26243053	0.441735857	CCCUCUCUGUCCCACCCAUAG
hsa-mir-3064	1.164864392	-0.306875361	1.180542147	-0.259944435	0.794906635	0.882165463	GGUCUGGCUGUUGUGGUGUGCAAAACUCCGUACAUUGCUAUUUUGCCACACUGCAACACCUUACAG
hsa-let-7i-3p	2.637750148	1.377983588	0.831330974	1.657563151	0.097405673	0.234007645	CUGCGCAAGCUACUGCCUUGCU
hsa-miR-4689	4.114513569	2.562534071	1.055323101	2.428198595	0.015174032	0.064016653	UUGAGGAGACAUGGUGGGGGCC
hsa-miR-378d_1	3.204567784	1.55799733	0.748913203	2.080344323	0.037493962	0.121415995	NA
hsa-miR-5587-3p	0.805333705	-0.881887212	1.637891978	-0.53842819	0.590281469	0.738210234	GCCCCGGGCAGUGUGAUCAUC
hsa-miR-26b-3p	3.019961173	2.002863265	0.867543598	2.308660072	0.020962452	0.081395187	CCUGUUCUCCAUUACUUGGCU
hsa-miR-6729-3p	0.51579264	-0.202179542	1.619592837	-0.124833561	0.900655317	0.938977419	UCAUCCCCCUCGCCCUCUCAG
hsa-miR-3140-3p	2.843814096	1.562307519	0.940682438	1.660823521	0.096748896	0.233429504	AGCUUUUGGGAAUUCAGGUAGU
hsa-miR-6752-3p	0.611024494	-0.452771901	1.393983832	-0.32480427	0.745329213	0.845828771	UCCCUGCCCCCAUACUCCCAG
hsa-mir-6734	1.361472085	0.643290971	1.257216959	0.511678566	0.608875989	0.748899399	AGAACUUGAGGGGAGAAUGAGGUGGAGAAGCCCAGGUUCUGAAUCCCCUUCCCUCACUCUUCUCUCAG
hsa-miR-4767	0.777896772	0.491808088	1.401275519	0.350971726	0.72560956	0.831417174	CGCGGGCGCUCCUGGCCGCCGCC
hsa-miR-6501-5p	2.172184127	1.220070947	1.099344759	1.109816494	0.26707811	0.44728839	AGUUGCCAGGGCUGCCUUUGGU
hsa-mir-5189	0.527415385	-0.273368603	2.126203478	-0.128571233	0.89769693	0.93844988	GGCCCGCCUUUUAGGGGCCUCGCUGUCUGGGCACAGGCGGAUGGACAGGCUGGCCUCUGGAUGACCUGCCAACCGUCAGAGCCCAGACCCACGUGGCCUCAGUUGGGGACCAGG
hsa-miR-1294	1.154986682	0.762184674	1.434949125	0.531157976	0.595309311	0.73989718	UGUGAGGUUGGCAUUGUUGUCU
hsa-miR-125b-1-3p	33.94091493	3.977981019	0.457188483	8.700965059	3.29E-18	2.91E-16	ACGGGUUAGGCUCUUGGGAGCU
hsa-miR-579-5p	4.148086767	1.105316123	0.86653359	1.275560619	0.202110883	0.363628938	UCGCGGUUUGUGCCAGAUGACG
hsa-miR-301a-3p	8.998014015	-2.268337952	0.989085192	-2.293369641	0.021826733	0.082811724	CAGUGCAAUAGUAUUGUCAAAGC
hsa-mir-7111	2.363291911	0.137169029	1.059709624	0.129440203	0.897009338	0.938322702	CUGGGGGAGGAAGGACAGGCCAUCUGCUAUUCGUCCACCAACCUGACUUGAUCCUCUCUUCCCUCCUCCCAG
hsa-miR-4728-3p	2.203599991	-0.802606178	1.137897944	-0.705341092	0.480597994	0.650474673	CAUGCUGACCUCCCUCCUGCCCCAG
hsa-miR-548b-3p	16.22127121	-0.694134898	0.812287199	-0.854543687	0.392803814	0.573299933	CAAGAACCUCAGUUGCUUUUGU
hsa-mir-320c-2	8.399076135	2.188448883	0.474842202	4.608791874	4.05E-06	7.72E-05	GCAUGACAGGCCUUCUCUUUCCAGUUCUUCCCAGAAUUGGGAAAAGCUGGGUUGAGAGGGUAAGAAAAGAAA
hsa-mir-1538	2.598625542	0.410471358	1.067927198	0.384362678	0.700709658	0.813247583	GGGAACAGCAGCAACAUGGGCCUCGCUUCCUGCCGGCGCGGCCCGGGCUGCUGCUGUUCCU
hsa-miR-3940-5p	1.40934327	0.511450079	1.391950247	0.367434166	0.71329519	0.822994729	GUGGGUUGGGGCGGGCUCUG
hsa-mir-1301	3.469691594	1.119792676	0.768853159	1.456445437	0.145269523	0.293493243	GGAUUGUGGGGGGUCGCUCUAGGCACCGCAGCACUGUGCUGGGGAUGUUGCAGCUGCCUGGGAGUGACUUCACACAGUCCUC
hsa-mir-301a	4.958267412	0.553326037	0.776630223	0.712470388	0.476173542	0.645467883	ACUGCUAACGAAUGCUCUGACUUUAUUGCACUACUGUACUUUACAGCUAGCAGUGCAAUAGUAUUGUCAAAGCAUCUGAAAGCAGG
hsa-miR-505-5p	4.012048575	1.36065453	0.889588413	1.529532657	0.12613245	0.268664028	GGGAGCCAGGAAGUAUUGAUGU
hsa-mir-219a-1	2.549147068	0.73719186	0.862105402	0.855106416	0.392492238	0.573299933	CCGCCCCGGGCCGCGGCUCCUGAUUGUCCAAACGCAAUUCUCGAGUCUAUGGCUCCGGCCGAGAGUUGAGUCUGGACGUCCCGAGCCGCCGCCCCCAAACCUCGAGCGGG
hsa-mir-542	3.441040075	-1.688010514	1.051954449	-1.604642211	0.108572566	0.249624535	CAGAUCUCAGACAUCUCGGGGAUCAUCAUGUCACGAGAUACCAGUGUGCACUUGUGACAGAUUGAUAACUGAAAGGUCUGGGAGCCACUCAUCUUCA
hsa-miR-4664-3p	2.59150322	0.228783646	0.88289544	0.259128812	0.795535855	0.882273209	CUUCCGGUCUGUGAGCCCCGUC
hsa-mir-4707	2.620352307	-0.051810318	1.023627205	-0.05061444	0.959632756	0.972982385	GGUUCCGGAGCCCCGGCGCGGGCGGGUUCUGGGGUGUAGACGCUGCUGGCCAGCCCGCCCCAGCCGAGGUUCUCGGCACC
hsa-mir-664a	9.070178576	2.700084393	0.606432127	4.452409879	8.49E-06	0.00013939	GAACAUUGAAACUGGCUAGGGAAAAUGAUUGGAUAGAAACUAUUAUUCUAUUCAUUUAUCCCCAGCCUACAAAAUGAAAAAA
hsa-mir-7974	4.49426726	1.583785731	0.727402619	2.17731651	0.02945696	0.103255053	GCUCGGCCCCCACAGCGAAACGGCCGCCUAAACCACCCAGGCCUUAUGGCUUCAUAGGCUGUGAUGCUCUCCUGAGCCC
hsa-mir-10525	2.275675943	-2.434198747	1.006458202	-2.418579075	0.015581259	0.06492052	AAGGUGUAUGAUGGGACUUGGGAGAAAGUACUCCCGGGUGACUAUGAUGUGCACCUGAU
hsa-mir-6812	0.665232991	-0.596648982	1.623357782	-0.367540038	0.713216232	0.822994729	UGAGGAUGGGGUGAGAUGGGGAGGAGCAGCCAGUCCUGUCUCACCGCUCUUCCCCUGACCCCAG
hsa-mir-320e	3.697013311	2.496348485	0.843679779	2.958881495	0.003087578	0.017007324	CUCCAUGGGGCCUUCUCUUCCCAGUUCUUCCUGGAGUCGGGGAAAAGCUGGGUUGAGAAGGUGAAAAGAAAAA
hsa-mir-3116-1	2.143759811	0.2138134	0.948615124	0.22539531	0.82167176	0.89804336	CUUUAUUGAGUCCCUACUAUGUUCCAGGCACUGGGUAUCGUAGGUGCCUGGAACAUAGUAGGGACUCAAUAAAG
hsa-mir-3116-2	2.143759811	0.2138134	0.948615124	0.22539531	0.82167176	0.89804336	UAUUGAGUCCCUACUAUGUUCCAGGCACCUACGAUACCCAGUGCCUGGAACAUAGUAGGGACUCAAUA
hsa-mir-616	1.1033574	-0.312777105	1.056621841	-0.296016127	0.767217765	0.863575733	UUAGGUAAUUCCUCCACUCAAAACCCUUCAGUGACUUCCAUGACAUGAAAUAGGAAGUCAUUGGAGGGUUUGAGCAGAGGAAUGACCUGUUUUAAAA
hsa-miR-6787-3p	1.07261312	0.071322266	1.2134367	0.05877708	0.953129664	0.968828275	UCUCAGCUGCUGCCCUCUCCAG
hsa-miR-5000-3p	6.968186424	1.365991673	0.640262952	2.133485422	0.032884926	0.111271853	UCAGGACACUUCUGAACUUGGA
hsa-miR-1248	1.790187043	1.040467992	1.043940708	0.996673455	0.318923038	0.503722158	ACCUUCUUGUAUAAGCACUGUGCUAAA
hsa-miR-651-5p	5.873938388	0.293565288	1.238362111	0.237059326	0.812610766	0.890488202	UUUAGGAUAAGCUUGACUUUUG
hsa-miR-583	1.085612544	0.195483527	1.257282436	0.155480997	0.876442134	0.926902006	CAAAGAGGAAGGUCCCAUUAC
hsa-miR-6894-3p	1.183843761	-0.078451159	1.301812788	-0.060263011	0.951946161	0.968828275	UUGCCUGCCCUCUUCCUCCAG
hsa-miR-4728-5p	1.728786638	2.190242766	1.340546966	1.633842619	0.102291901	0.241940045	UGGGAGGGGAGAGGCAGCAAGCA
hsa-mir-449a	2.856446074	-2.053090904	1.292614701	-1.588323963	0.112213102	0.249624535	CUGUGUGUGAUGAGCUGGCAGUGUAUUGUUAGCUGGUUGAAUAUGUGAAUGGCAUCGGCUAACAUGCAACUGCUGUCUUAUUGCAUAUACA
hsa-mir-6797	1.482259741	1.311107575	1.647472185	0.79582987	0.426130928	0.60232317	CAGCCAGGAGGGAAGGGGCUGAGAACAGGACCUGUGCUCACUGGGGCCUGCAUGACCCUUCCCUCCCCACAG
hsa-mir-4523	1.269885614	2.11660058	2.097843027	1.008941352	0.313002762	0.498040863	GCGGGGGACCGAGAGGGCCUCGGCUGUGUGAGGACUAGAGGCGGCCGAGGCCCGGGCCGGUUCCCCCGA
hsa-mir-3065	6.826956299	-0.650626162	0.687151275	-0.946845602	0.343717461	0.529631552	CUGCCCUCUUCAACAAAAUCACUGAUGCUGGAGUCGCCUGAGUCAUCACUCAGCACCAGGAUAUUGUUGGAGAGGACAG
hsa-mir-6732	3.652058435	1.132108248	0.869949824	1.301348901	0.193139056	0.35541016	AGGCCUAGGGGGUGGCAGGCUGGCCAUCAGUGUGGGCUAACCCUGUCCUCUCCCUCCCAG
hsa-miR-9898	2.219053079	-0.443308208	1.351488554	-0.32801477	0.742900495	0.844670701	UACUUACCUGUCCCCUACCCCA
hsa-mir-1289-1	1.332072942	-1.629132645	1.346170013	-1.210198288	0.226202815	0.394885741	UUCUCAAUUUUUAGUAGGAAUUAAAAACAAAACUGGUAAAUGCAGACUCUUGGUUUCCACCCCCAGAGAAUCCCUAAACCGGGGGUGGAGUCCAGGAAUCUGCAUUUUAGAAAGUACCCAGGGUGAUUCUGAUAAUUGGGAACA
hsa-miR-92a-1-5p	6.406435301	1.969048056	0.612323662	3.21569813	0.001301276	0.008954787	AGGUUGGGAUCGGUUGCAAUGCU
hsa-mir-7114	1.938188356	-0.566261529	1.000174386	-0.566162798	0.571283117	0.722492302	UCCGCUCUGUGGAGUGGGGUGCCUGUCCCCUGCCACUGGGUGACCCACCCCUCUCCACCAG
hsa-miR-3177-3p	9.883983441	2.947638624	0.676494065	4.35722762	1.32E-05	0.000200007	UGCACGGCACUGGGGACACGU
hsa-miR-34a-5p	17.29924549	-2.34247434	1.132485048	-2.068437322	0.038598919	0.124009704	UGGCAGUGUCUUAGCUGGUUGU
hsa-mir-320b-1	6.409700822	1.498714253	0.535986621	2.796178476	0.005171084	0.025824267	AUAAAUUAAUCCCUCUCUUUCUAGUUCUUCCUAGAGUGAGGAAAAGCUGGGUUGAGAGGGCAAACAAAUUAA
hsa-miR-140-5p	4.103774294	0.380099528	0.673600053	0.564280728	0.572563095	0.722919529	CAGUGGUUUUACCCUAUGGUAG
hsa-miR-4665-5p	1.825439737	0.98118187	1.294393289	0.758024534	0.448436296	0.6237478	CUGGGGGACGCGUGAGCGCGAGC
hsa-miR-9903	7.314265976	-0.021663391	0.782140473	-0.027697571	0.977903361	0.985631473	UUAUCCUCCAGUAGACUAGGGA
hsa-miR-3127-3p	1.454035589	-0.788475257	1.199897891	-0.657118629	0.511104642	0.67148296	UCCCCUUCUGCAGGCCUGCUGG
hsa-miR-1260a	1.413373682	0.350952876	1.231871915	0.284893967	0.775725378	0.871224501	AUCCCACCUCUGCCACCA
hsa-mir-199a-1	15.15518816	3.313197456	0.471747487	7.023243465	2.17E-12	1.24E-10	GCCAACCCAGUGUUCAGACUACCUGUUCAGGAGGCUCUCAAUGUGUACAGUAGUCUGCACAUUGGUUAGGC
hsa-mir-6746	3.049909947	1.401413512	0.91468237	1.532131325	0.125490031	0.268664028	CUUGCCCGGGAGAAGGAGGUGGCCUGGAGAGCUGCUGUCUCCAGCCGCCGCCUGUCUCCACAG
hsa-miR-489-3p	2.541134733	0.458069617	0.881696471	0.519532097	0.603389736	0.746582226	GUGACAUCACAUAUACGGCAGC
hsa-miR-569	2.030129346	1.655462192	1.607109656	1.030086644	0.302969334	0.488667675	AGUUAAUGAAUCCUGGAAAGU
hsa-let-7e-3p	3.090015985	1.796367921	0.995614474	1.80428064	0.071187323	0.189148368	CUAUACGGCCUCCUAGCUUUCC
hsa-miR-576-3p	3.24384354	1.493983464	0.727717468	2.052971834	0.040075309	0.127045627	AAGAUGUGGAAAAAUUGGAAUC
hsa-miR-26a-2-3p	3.008571945	2.022877123	0.877953591	2.304082066	0.021218037	0.081622983	CCUAUUCUUGAUUACUUGUUUC
hsa-miR-3163	2.255146217	1.643598694	1.091457818	1.505874682	0.132099347	0.275481851	UAUAAAAUGAGGGCAGUAAGAC
hsa-miR-6889-5p	0.646918161	-0.544291499	1.295637441	-0.420095531	0.674415667	0.79870084	UCGGGGAGUCUGGGGUCCGGAAU
hsa-mir-219a-2	2.69623184	0.532085723	0.832329579	0.639272875	0.522645431	0.681246953	ACUCAGGGGCUUCGCCACUGAUUGUCCAAACGCAAUUCUUGUACGAGUCUGCGGCCAACCGAGAAUUGUGGCUGGACAUCUGUGGCUGAGCUCCGGG
hsa-mir-219b	2.69623184	0.532085723	0.832329579	0.639272875	0.522645431	0.681246953	GGAGCUCAGCCACAGAUGUCCAGCCACAAUUCUCGGUUGGCCGCAGACUCGUACAAGAAUUGCGUUUGGACAAUCAGUGGCGAAGCCC
hsa-mir-4717	2.177008982	0.78488143	1.000190634	0.784731833	0.432610814	0.608370424	GGCAGUGUUUAGGCCACAGCCACCCAUGUGUAGGGGUGGCUACACAUGGGUGGCUGUGGCCUAAACACUGCC
hsa-mir-4728	2.349478216	1.797388611	0.972245568	1.848698179	0.064501407	0.174458943	GUGGGAGGGGAGAGGCAGCAAGCACACAGGGCCUGGGACUAGCAUGCUGACCUCCCUCCUGCCCCAG
hsa-mir-6726	1.404579756	0.522641878	1.131873164	0.461749509	0.644260963	0.77856026	GGGGGCGGGAGCUGGGGUCUGCAGGUUCGCACUGAUGCCUGCUCGCCCUGUCUCCCGCUAG
hsa-miR-1291	7.590965142	3.010866326	0.718687918	4.189393266	2.80E-05	0.000383038	UGGCCCUGACUGAAGACCAGCAGU
hsa-mir-6842	1.660572242	0.805444761	0.997521576	0.807445954	0.4194096	0.596893663	AGCCCUGGGGGUGGUCUCUAGCCAAGGCUCUGGGGUCUCACCCUUGGCUGGUCUCUGCUCCGCAG
hsa-mir-8072	2.618352331	2.10584993	0.893553057	2.35671504	0.018437389	0.073307413	GCGUCAAGAUGGCGGCGGGGAGGUAGGCAGAGCAGGACGCCGCUGCUGCCGCCGCCACCGCCGCCUCCGCUCCAGUCGCC
hsa-miR-378d	3.102119028	1.709791421	0.739583687	2.311829548	0.020787078	0.081094061	ACUGGACUUGGAGUCAGAAA
hsa-mir-4767	0.682315572	0.832941192	1.609997128	0.517355701	0.604907878	0.746788728	ACAUGGGCCCGCGGGCGCUCCUGGCCGCCGCCCGACUUCGGGGCCAGCCGGGGGCAGAGCGCGCGGGAGCCCGAGCGU
hsa-mir-3654	3.114496923	3.316437406	1.02606319	3.232196066	0.001228427	0.0085577	UUCAUGAGCUGCAAUCUCAUCACUGGAAUGUUCCAGCGACUGGACAAGCUGAGGAA
hsa-miR-4473	1.669080666	2.214128452	1.23358381	1.794874765	0.072673655	0.191258604	CUAGUGCUCUCCGUUACAAGUA
hsa-miR-3677-3p	2.562174541	-1.832045578	1.127018359	-1.625568531	0.104041474	0.244230392	CUCGUGGGCUCUGGCCACGGCC
hsa-mir-6752	1.5586184	1.503040059	1.232445686	1.219558862	0.222632149	0.390194612	AUGGAGGGGGGUGUGGAGCCAGGGGGCCCAGGUCUACAGCUUCUCCCCGCUCCCUGCCCCCAUACUCCCAG
hsa-miR-449c-5p	4.300860775	-0.379422797	1.105151623	-0.343321938	0.731356278	0.834541438	UAGGCAGUGUAUUGCUAGCGGCUGU
hsa-mir-3200	3.977965925	0.288542772	1.051360636	0.274446999	0.783741129	0.875045651	GGUGGUCGAGGGAAUCUGAGAAGGCGCACAAGGUUUGUGUCCAAUACAGUCCACACCUUGCGCUACUCAGGUCUGCUCGUGCCCU
hsa-miR-6802-3p	0.628574611	-0.535571762	1.399506525	-0.382686149	0.701952486	0.813615577	UUCACCCCUCUCACCUAAGCAG
hsa-miR-624-3p	1.659793886	-1.181456622	1.255461103	-0.941053944	0.346677216	0.532474579	CACAAGGUAUUGGUAUUACCU
hsa-mir-338	5.242315136	-0.426218666	1.194012553	-0.356963304	0.721119277	0.828213531	UCUCCAACAAUAUCCUGGUGCUGAGUGAUGACUCAGGCGACUCCAGCAUCAGUGAUUUUGUUGAAGA
hsa-miR-3613-5p	3.645303145	-1.197897668	0.947919816	-1.263712023	0.206333408	0.369040766	UGUUGUACUUUUUUUUUUGUUC
hsa-mir-4745	4.953891692	-0.081047429	0.903353314	-0.089718417	0.92851098	0.957881655	GUGAGUGGGGCUCCCGGGACGGCGCCCGCCCUGGCCCUGGCCCGGCGACGUCUCACGGUCCC
hsa-mir-4749	1.821613241	-0.246645193	1.177558779	-0.209454677	0.834093313	0.902820664	CCUGCGGGGACAGGCCAGGGCAUCUAGGCUGUGCACAGUGACGCCCCUCCUGCCCCCACAG
hsa-miR-542-3p	11.65288655	-0.913230467	0.795118827	-1.148545898	0.250743277	0.427006108	UGUGACAGAUUGAUAACUGAAA
hsa-mir-3935	3.697552821	-0.689158433	0.853150547	-0.807780568	0.419216913	0.596893663	GGAUGUGUUCCUGUCCCAGAAGGAGCUGAUGGUUGUAUCUAUGAAGGUAAGCAUUUUUGUAGAUACGAGCACCAGCCACCCUAAGCAAAGGCAGAGAAUGCUUA
hsa-mir-3166	3.879740996	0.475204404	0.710390847	0.668933737	0.503537748	0.6641731	AAAUUUUUUUGAGGCCAGUAGGCAUUGUCUGCGUUAGGAUUUCUGUAUCAUCCUCCUAACGCAGACAAUGCCUACUGGCCUAAGAAAAAUUU
hsa-miR-3165	1.945978057	-0.617518907	1.061900543	-0.581522358	0.560888454	0.711517259	AGGUGGAUGCAAUGUGACCUCA
hsa-miR-548s	3.762299564	0.136405142	0.76980118	0.177195289	0.859354996	0.91880462	AUGGCCAAAACUGCAGUUAUUUU
hsa-mir-559	4.72873097	0.818688917	0.73360353	1.115982795	0.264429499	0.444649199	GCUCCAGUAACAUCUUAAAGUAAAUAUGCACCAAAAUUACUUUUGGUAAAUACAGUUUUGGUGCAUAUUUACUUUAGGAUGUUACUGGAGCUCCCA
hsa-miR-1266-5p	5.634514127	1.532309247	0.690687037	2.218529038	0.026518782	0.095375576	CCUCAGGGCUGUAGAACAGGGCU
hsa-miR-4797-3p	3.922453828	1.273544023	0.668152687	1.906067352	0.056641468	0.158634381	UCUCAGUAAGUGGCACUCUGU
hsa-mir-627	3.319145242	-1.061828073	1.027977238	-1.032929557	0.301636865	0.488392503	UACUUAUUACUGGUAGUGAGUCUCUAAGAAAAGAGGAGGUGGUUGUUUUCCUCCUCUUUUCUUUGAGACUCACUACCAAUAAUAAGAAAUACUACUA
hsa-mir-6793	1.912396461	0.751119836	1.08469346	0.692471988	0.488640971	0.656933544	GUCACUGUGGGUUCUGGGUUGGGGUGAUACACAAGCCUGACCCUCCCCAACCCCUGCCCGCAG
hsa-miR-6746-3p	1.251747514	-0.347955576	1.135790613	-0.30635539	0.75933407	0.85746621	CAGCCGCCGCCUGUCUCCACAG
hsa-miR-1180-5p	1.891831006	-0.460852467	1.156845114	-0.398370068	0.690357418	0.808972995	GGACCCACCCGGCCGGGAAUA
hsa-mir-6813	0.698067353	-0.64772422	1.318202496	-0.491369286	0.623165283	0.758311445	GUAGGCAGGGGCUGGGGUUUCAGGUUCUCAGUCAGAACCUUGGCCCCUCUCCCCAG
hsa-mir-4755	1.610325341	-0.123790771	0.995452803	-0.124356243	0.901033217	0.938977419	AGAUUCAGCUUUCCCUUCAGAGCCUGGCUUUGGCAUCUAUGAAAGCCAGGCUCUGAAGGGAAAGUUGAAUCU
hsa-mir-6810	1.174834103	-0.169383405	1.135094365	-0.149224073	0.881376825	0.9275413	CUGGGAUGGGGACAGGGAUCAGCAUGGCACAGAUCCAAUACCUUCUGUCCCCUGCUCCCUUGUUCCCCAG
hsa-miR-2278	1.88569937	1.023023821	1.121282761	0.91236917	0.361574413	0.546550163	GAGAGCAGUGUGUGUUGCCUGG
hsa-miR-3661	2.155565944	-0.6345525	0.925687521	-0.685493199	0.493032751	0.659923348	UGACCUGGGACUCGGACAGCUG
hsa-mir-6776	0.740215554	-0.736270113	1.228573744	-0.599288498	0.548980517	0.701240136	CGGGCUCUGGGUGCAGUGGGGGUUCCCACGCCGCGGCAACCACCACUGUCUCUCCCCAG
hsa-miR-548ay-3p	0.612881077	-0.478184868	1.621226517	-0.294952533	0.768030141	0.863903645	CAAAACCGCGAUUACUCUUGCA
hsa-mir-199a-2	15.14025685	3.317689154	0.477130531	6.953420372	3.57E-12	1.91E-10	AGGAAGCUUCUGGAGAUCCUGCUCCGUCGCCCCAGUGUUCAGACUACCUGUUCAGGACAAUGCCGUUGUACAGUAGUCUGCACAUUGGUUAGACUGGGCAAGGGAGAGCA
hsa-mir-301b	2.170766346	-0.408092106	0.95904618	-0.425518724	0.670458575	0.796860443	GCCGCAGGUGCUCUGACGAGGUUGCACUACUGUGCUCUGAGAAGCAGUGCAAUGAUAUUGUCAAAGCAUCUGGGACCA
hsa-mir-582	6.993509528	2.739935029	0.53158439	5.154280452	2.55E-07	7.28E-06	AUCUGUGCUCUUUGAUUACAGUUGUUCAACCAGUUACUAAUCUAACUAAUUGUAACUGGUUGAACAACUGAACCCAAAGGGUGCAAAGUAGAAACAUU
hsa-mir-4443	0.59978197	-0.434432482	1.368031979	-0.31756018	0.750818583	0.849731885	GGUGGGGGUUGGAGGCGUGGGUUUUAGAACCUAUCCCUUUCUAGCCCUGAGCA
hsa-miR-4738-3p	0.545218346	-0.277111296	1.336725262	-0.207306097	0.835770813	0.902820664	UGAAACUGGAGCGCCUGGAGGA
hsa-mir-139	6.357380722	2.274301234	0.647536572	3.51223596	0.000444353	0.00362925	GUGUAUUCUACAGUGCACGUGUCUCCAGUGUGGCUCGGAGGCUGGAGACGCGGCCCUGUUGGAGUAAC
hsa-miR-5010-3p	2.1251712	-0.781648921	0.949905329	-0.82287034	0.410581731	0.588879334	UUUUGUGUCUCCCAUUCCCCAG
hsa-miR-188-5p	5.431156327	0.693626798	0.681243715	1.01817717	0.308593767	0.492917597	CAUCCCUUGCAUGGUGGAGGG
hsa-miR-653-5p	1.80445492	-1.188578863	1.040865803	-1.141913645	0.253489916	0.428426383	GUGUUGAAACAAUCUCUACUG
hsa-mir-6786	1.789661967	-0.235364742	1.127287348	-0.208788595	0.834613275	0.902820664	GCCGGGUGGGGCGGGGCGGCCUCAGGAGGGGCCCAGCUCCCCUGGAUGUGCUGCGGUGGGGCCGGAGGGGCGUCACGUGCACCCAAGUGACGCCCCUUCUGAUUCUGCCUCAG
hsa-mir-6868	1.404655886	0.191119624	1.217268205	0.157006996	0.875239334	0.926658248	CCAGGACUGGCAGAACACUGAAGCAGCAGGCACCUGCUUCCUUCUGUUGUCUGUGCAG
hsa-mir-6501	2.947094237	1.502795738	0.91248379	1.646928697	0.099572703	0.236860174	GGAGUUGCCAGGGCUGCCUUUGGUGACAGCAGCAGUAGAGUUGCCAGAGCAGCCUGCGGUAACAGUA
hsa-mir-150	2.17591925	1.279909469	1.026797066	1.246506746	0.212578414	0.377908739	CUCCCCAUGGCCCUGUCUCCCAACCCUUGUACCAGUGCUGGGCUCAGACCCUGGUACAGGCCUGGGGGACAGGGACCUGGGGAC
hsa-miR-4479	1.347757834	0.2988455	1.122328792	0.266272684	0.790029209	0.8795819	CGCGCGGCCGUGCUCGGAGCAG
hsa-miR-550a-3-5p	1.925460901	1.082302055	1.060569292	1.020491602	0.30749537	0.491636764	AGUGCCUGAGGGAGUAAGAG
hsa-miR-6887-3p	1.400653639	0.90044248	1.545144457	0.582756179	0.560057448	0.711517259	UCCCCUCCACUUUCCUCCUAG
hsa-miR-181c-5p	3.233739186	1.425786583	0.705804689	2.020086582	0.043374407	0.132711761	AACAUUCAACCUGUCGGUGAGU
hsa-miR-194-3p	1.552423517	1.55874845	1.118603602	1.393477052	0.16347558	0.319625603	CCAGUGGGGCUGCUGUUAUCUG
hsa-mir-6783	0.701653211	-0.677644259	1.362597594	-0.497317963	0.618964847	0.756356395	CCUGUUAGGGGAAAAGUCCUGAUCCGGGAACCCACAGCCCCGUUCCUGGGCUUCUCCUCUGUAG
hsa-mir-4687	0.493272848	-0.160562364	1.594708255	-0.100684475	0.919800935	0.95433664	ACCUGAGGAGCCAGCCCUCCUCCCGCACCCAAACUUGGAGCACUUGACCUUUGGCUGUUGGAGGGGGCAGGCUCGCGGGU
hsa-mir-6724-1	1.119824815	0.983536264	1.163751716	0.845142697	0.398031172	0.578383595	CGCUGCGCUUCUGGGCCCGCGGCGGGCGUGGGGCUGCCCGGGCCGGUCGACCAGCGCGCCGUAGCUCCCGAGGCCCGAGCCGCGACCCGCGG
hsa-mir-6724-2	1.119824815	0.983536264	1.163751716	0.845142697	0.398031172	0.578383595	CGCUGCGCUUCUGGGCCCGCGGCGGGCGUGGGGCUGCCCGGGCCGGUCGACCAGCGCGCCGUAGCUCCCGAGGCCCGAGCCGCGACCCGCGG
hsa-mir-6724-3	1.119824815	0.983536264	1.163751716	0.845142697	0.398031172	0.578383595	CGCUGCGCUUCUGGGCCCGCGGCGGGCGUGGGGCUGCCCGGGCCGGUCGACCAGCGCGCCGUAGCUCCCGAGGCCCGAGCCGCGACCCGCGG
hsa-mir-6724-4	1.119824815	0.983536264	1.163751716	0.845142697	0.398031172	0.578383595	CGCUGCGCUUCUGGGCCCGCGGCGGGCGUGGGGCUGCCCGGGCCGGUCGACCAGCGCGCCGUAGCUCCCGAGGCCCGAGCCGCGACCCGCGG
hsa-mir-1273c	0.881730439	0.159405244	1.070873013	0.148855412	0.881667725	0.9275413	UGCAGCCUGGGCGACAAAACGAGACCCUGUCUUUUUUUUUUUCUGAGACAGAGUCUCGUUCUGUUGCCCAAGCUGGA
hsa-miR-1293	6.297096382	3.694866586	0.831013072	4.44621957	8.74E-06	0.000142059	UGGGUGGUCUGGAGAUUUGUGC
hsa-mir-497	3.863679158	-1.315914858	1.112697324	-1.182635052	0.236953815	0.408162324	CCACCCCGGUCCUGCUCCCGCCCCAGCAGCACACUGUGGUUUGUACGGCACUGUGGCCACGUCCAAACCACACUGUGGUGUUAGAGCGAGGGUGGGGGAGGCACCGCCGAGG
hsa-miR-548n	1.512158406	-0.023672562	1.031651096	-0.022946287	0.981693118	0.988850055	CAAAAGUAAUUGUGGAUUUUGU
hsa-miR-141-5p	2.734081618	2.961661012	0.921023324	3.215619991	0.001301631	0.008954787	CAUCUUCCAGUACAGUGUUGGA
hsa-mir-363	4.361354283	-0.440023907	0.964717817	-0.4561167	0.648306062	0.781739236	UGUUGUCGGGUGGAUCACGAUGCAAUUUUGAUGAGUAUCAUAGGAGAAAAAUUGCACGGUAUCCAUCUGUAAACC
hsa-miR-7114-5p	1.703628453	1.976205825	1.060360385	1.863711483	0.062362232	0.168948661	UCUGUGGAGUGGGGUGCCUGU
hsa-miR-4449	4.980707743	4.300567918	0.999494172	4.302744365	1.69E-05	0.000248976	CGUCCCGGGGCUGCGCGAGGCA
hsa-miR-6742-3p	0.975932912	0.247182656	1.156659207	0.213703963	0.830777921	0.902820664	ACCUGGGUUGUCCCCUCUAG
hsa-miR-4706	0.463659517	-0.081800638	1.633941642	-0.050063378	0.960071883	0.972982385	AGCGGGGAGGAAGUGGGCGCUGCUU
hsa-miR-5006-3p	1.4856626	1.153662422	1.265898626	0.911338711	0.362116936	0.546803169	UUUCCCUUUCCAUCCUGGCAG
hsa-mir-3617	1.46545746	-0.935071679	1.370456312	-0.682306813	0.495044966	0.659923348	AGGUCAUAGAAAGACAUAGUUGCAAGAUGGGAUUAGAAACCAUAUGUCUCAUCAGCACCCUAUGUCCUUUCUCUGCCCU
hsa-miR-6847-5p	0.661227132	1.251030275	1.696271589	0.737517673	0.4608076	0.635094763	ACAGAGGACAGUGGAGUGUGAGC
hsa-miR-6838-5p	3.027378845	0.375361652	1.067711859	0.35155707	0.725170466	0.831417174	AAGCAGCAGUGGCAAGACUCCU
hsa-miR-573	2.399751804	-2.497910089	1.134516272	-2.201740205	0.027683665	0.098496817	CUGAAGUGAUGUGUAACUGAUCAG
hsa-miR-184	8.904076961	1.988164926	0.491154633	4.047940898	5.17E-05	0.000599085	UGGACGGAGAACUGAUAAGGGU
hsa-mir-6777	1.375877402	-0.553172701	1.145085004	-0.483084399	0.629035811	0.764059615	UCAAGACGGGGAGUCAGGCAGUGGUGGAGAUGGAGAGCCCUGAGCCUCCACUCUCCUGGCCCCCAG
hsa-mir-2277	1.807534433	0.481439432	1.209022154	0.398205632	0.690478615	0.808972995	GUGCUUCCUGCGGGCUGAGCGCGGGCUGAGCGCUGCCAGUCAGCGCUCACAUUAAGGCUGACAGCGCCCUGCCUGGCUCGGCCGGCGAAGCUC
hsa-miR-3144-3p	3.986990951	1.368482976	0.69353308	1.973205052	0.048472205	0.141740593	AUAUACCUGUUCGGUCUCUUUA
hsa-miR-152-5p	2.395731318	-0.312391976	0.908203064	-0.343967102	0.730871027	0.834541438	AGGUUCUGUGAUACACUCCGACU
hsa-miR-4640-3p	2.621810509	1.37006832	0.949723707	1.442596736	0.149134103	0.299714356	CACCCCCUGUUUCCUGGCCCAC
hsa-miR-10395-3p	7.887728158	2.725386593	0.695327349	3.919573417	8.87E-05	0.000936779	AUGUAUUCGUACUGUCUGAUG
hsa-mir-6819	0.650333577	-0.555295098	1.445800726	-0.384074436	0.700923279	0.813247583	GAGGGUUGGGGUGGAGGGCCAAGGAGCUGGGUGGGGUGCCAAGCCUCUGUCCCCACCCCAG
hsa-miR-4707-5p	0.608286906	-0.455180504	1.494395243	-0.304591778	0.760677083	0.857960955	GCCCCGGCGCGGGCGGGUUCUGG
hsa-mir-1229	1.809165922	1.047694	1.090929412	0.960368278	0.336869898	0.522968437	GUGGGUAGGGUUUGGGGGAGAGCGUGGGCUGGGGUUCAGGGACACCCUCUCACCACUGCCCUCCCACAG
hsa-mir-1266	0.696615386	-0.681079621	1.32120211	-0.51549995	0.606203705	0.747275645	ACAGGUAGUGUCCCUCAGGGCUGUAGAACAGGGCUGGGAUUACUAAAGCCCUGUUCUAUGCCCUGAGGGACACUGAGCAUGUCA
hsa-miR-548al	0.669019668	-0.625531512	1.465986455	-0.426696652	0.669600289	0.796860443	AACGGCAAUGACUUUUGUACCA
hsa-mir-548e	8.05098059	1.250752368	0.62861992	1.989679819	0.046626217	0.137800834	UUAUUAGGUUGGUACAAAAGCAAUCGCGGUUUUUGCUAUUACUUUUAAAGGCAAAAACUGAGACUACUUUUGCACCAACCUGAUAGAA
hsa-miR-6777-3p	1.38615969	-0.595083885	1.292029524	-0.460580718	0.645099448	0.779005743	UCCACUCUCCUGGCCCCCAG
hsa-miR-1273c	1.326491377	0.397120629	1.016264776	0.390764925	0.695971003	0.810757199	GGCGACAAAACGAGACCCUGUC
hsa-miR-4755-3p	0.908564278	0.153559801	1.117240215	0.137445644	0.890678555	0.934281579	AGCCAGGCUCUGAAGGGAAAGU
hsa-mir-6765	1.45078322	1.321707754	1.284869833	1.028670548	0.303634514	0.488667675	GUGAGGCGGGGCCAGGAGGGUGUGUGGCGUGGGUGCUGCGGGGCCGUCAGGGUGCCUGCGGGACGCUCACCUGGCUGGCCCGCCCAG
hsa-miR-616-5p	1.985115241	1.898481842	1.072115269	1.77078146	0.07659705	0.196605402	ACUCAAAACCCUUCAGUGACUU
hsa-miR-6511a-3p_3	1.384004524	0.579106965	1.122222983	0.516035559	0.605829574	0.747275645	NA
hsa-mir-3199-1	1.788557644	-0.141745415	0.976218584	-0.14519844	0.884554198	0.928979442	GGUGACUCCAGGGACUGCCUUAGGAGAAAGUUUCUGGAAGUUCUGACAUUCCAGAAACUUUCUCCUAAGGCAGUCCCUGGGAGUCACU
hsa-miR-26a-1-3p	1.918973038	1.599216914	1.007568864	1.587203587	0.112466543	0.249624535	CCUAUUCUUGGUUACUUGCACG
hsa-mir-579	1.182761484	-0.524251585	1.00092844	-0.5237653	0.600441791	0.743489537	CAUAUUAGGUUAAUGCAAAAGUAAUCGCGGUUUGUGCCAGAUGACGAUUUGAAUUAAUAAAUUCAUUUGGUAUAAACCGCGAUUAUUUUUGCAUCAAC
hsa-miR-4742-5p	1.62337584	0.92187454	0.983456874	0.937381764	0.348562218	0.533132986	UCAGGCAAAGGGAUAUUUACAGA
hsa-mir-4473	2.352697261	-1.785774409	1.03233458	-1.729840736	0.083658734	0.208267539	AAGGAACAGGGGACACUUGUAAUGGAGAACACUAAGCUAUGGACUGCUAUGGACUGCUAGUGCUCUCCGUUACAAGUAUCCCCUGUUACCU
hsa-mir-766	1.664210824	0.765470872	1.143075738	0.669658927	0.50307524	0.664143742	GCAUCCUCAGGACCUGGGCUUGGGUGGUAGGAGGAAUUGGUGCUGGUCUUUCAUUUUGGAUUUGACUCCAGCCCCACAGCCUCAGCCACCCCAGCCAAUUGUCAUAGGAGC
hsa-mir-4690	4.20927107	1.911863925	0.617304852	3.097114691	0.001954143	0.012317944	GAGCAGGCGAGGCUGGGCUGAACCCGUGGGUGAGGAGUGCAGCCCAGCUGAGGCCUCUGC
hsa-miR-548l	1.929999918	-0.630490776	0.979263612	-0.643841727	0.519678072	0.679537261	AAAAGUAUUUGCGGGUUUUGUC
hsa-mir-6851	1.725645725	1.221931067	1.077545384	1.133994991	0.256796649	0.43313209	CAGGGAGGAGGUGGUACUAGGGGCCAGCAACCUGAUUACCCCUCUUUGGCCCUUUGUACCCCUCCAG
hsa-mir-3199-2	1.747535748	-0.081567171	0.979254806	-0.083295145	0.93361686	0.957881655	GUGACUCCCAGGGACUGCCUUAGGAGAAAGUUUCUGGAAUGUCAGAACUUCCAGAAACUUUCUCCUAAGGCAGUCCCUGGAGUCAC
hsa-mir-199b	11.643263	2.874293011	0.625314183	4.596558159	4.30E-06	8.09E-05	CCAGAGGACACCUCCACUCCGUCUACCCAGUGUUUAGACUAUCUGUUCAGGACUCCCAAAUUGUACAGUAGUCUGCACAUUGGUUAGGCUGGGCUGGGUUAGACCCUCGG
hsa-mir-6511a-1	1.332942118	0.723766008	1.062141046	0.681421747	0.495604666	0.659923348	CCUGCAGGCAGAAGUGGGGCUGACAGGGCAGAGGGUUGCGCCCCCUCACCAUCCCUUCUGCCUGCAG
hsa-mir-6511a-2	1.332942118	0.723766008	1.062141046	0.681421747	0.495604666	0.659923348	CCUGCAGGCAGAAGUGGGGCUGACAGGGCAGAGGGUUGCGCCCCCUCACCAUCCCUUCUGCCUGCAG
hsa-mir-6511a-3	1.332942118	0.723766008	1.062141046	0.681421747	0.495604666	0.659923348	CCUGCAGGCAGAAGUGGGGCUGACAGGGCAGAGGGUUGCGCCCCCUCACCAUCCCUUCUGCCUGCAG
hsa-mir-6769b	0.616588503	-0.486835405	1.115034628	-0.436610122	0.66239412	0.790676351	CUUCCUGGUGGGUGGGGAGGAGAAGUGCCGUCCUCAUGAGCCCCUCUCUGUCCCACCCAUAG
hsa-miR-3619-5p	0.656703342	-0.598788802	1.15609744	-0.517939735	0.604500317	0.746788728	UCAGCAGGCAGGCUGGUGCAGC
hsa-mir-3648-1	10.343088	4.646663784	0.775876601	5.988921152	2.11E-09	8.54E-08	CGCGACUGCGGCGGCGGUGGUGGGGGGAGCCGCGGGGAUCGCCGAGGGCCGGUCGGCCGCCCCGGGUGCCGCGCGGUGCCGCCGGCGGCGGUGAGGCCCCGCGCGUGUGUCCCGGCUGCGGUCGGCCGCGCUCGAGGGGUCCCCGUGGCGUCCCCUUCCCCGCCGGCCGCCUUUCUCGCG
hsa-mir-3648-2	10.343088	4.646663784	0.775876601	5.988921152	2.11E-09	8.54E-08	CGCGACUGCGGCGGCGGUGGUGGGGGGAGCCGCGGGGAUCGCCGAGGGCCGGUCGGCCGCCCCGGGUGCCGCGCGGUGCCGCCGGCGGCGGUGAGGCCCCGCGCGUGUGUCCCGGCUGCGGUCGGCCGCGCUCGAGGGGUCCCCGUGGCGUCCCCUUCCCCGCCGGCCGCCUUUCUCGCG
hsa-miR-4745-5p	2.57344605	2.706931084	0.930661372	2.908610119	0.003630393	0.019354314	UGAGUGGGGCUCCCGGGACGGCG
hsa-mir-6125	0.779489568	-0.87350347	1.110154734	-0.786830379	0.431381168	0.607361274	GCUCUGGGGCGUGCCGCCGCCGUCGCUGCCACCUCCCCUACCGCUAGUGGAAGAAGAUGGCGGAAGGCGGAGCGGCGGAUCUGGACACCCAGCGGU
hsa-mir-4677	2.672655296	0.650670447	0.865965077	0.751381856	0.452422879	0.626664272	GCAAAGCAGCAAUUGUUCUUUGGUCUUUCAGCCAUGACCUGACCUUCUGUCUGUGAGACCAAAGAACUACUUUGCUUGGC
hsa-miR-6886-3p	0.477501476	-0.100285633	1.375323454	-0.072917853	0.941871487	0.963615007	UGCCCUUCUCUCCUCCUGCCU
hsa-miR-320e	2.781293457	2.724585426	0.895405411	3.042851197	0.002343482	0.01402705	AAAGCUGGGUUGAGAAGG
hsa-miR-219b-5p	2.336989917	1.15405453	0.850349072	1.357153866	0.174732326	0.334533714	AGAUGUCCAGCCACAAUUCUCG
hsa-mir-10396b	7.472017324	4.565274612	0.828875654	5.507791898	3.63E-08	1.16E-06	CGGCGGGGCUCGGAGCCGGGCUUCGGCCGGGCCCCGGGCCCUCGACCGGAC
hsa-miR-3684	0.966379818	-0.095514134	1.028883671	-0.092832782	0.926036407	0.957212196	UUAGACCUAGUACACGUCCUU
hsa-mir-11399	0.605336894	1.18840977	1.764096494	0.673664833	0.500524425	0.663536384	UCAGUGCUCUUUCAGGUCUGGGGCUGAAACCUGUCUUGUUUCCCCAUCAGAGGCAGUCCCAGGCCCGAAAGAGGAGAGAU
hsa-miR-6786-3p	2.030924589	0.331287028	1.302262747	0.254393385	0.799191661	0.884915909	UGACGCCCCUUCUGAUUCUGCCU
hsa-miR-33a-5p	9.42079427	-2.371133729	1.252917699	-1.892489611	0.058425777	0.162008072	GUGCAUUGUAGUUGCAUUGCA
hsa-miR-4717-5p	1.51433285	0.541055582	0.995619899	0.543435886	0.586829723	0.736535716	UAGGCCACAGCCACCCAUGUGU
hsa-miR-4717-3p	1.503892017	0.572439336	0.998208715	0.573466578	0.566328822	0.717320999	ACACAUGGGUGGCUGUGGCCU
hsa-miR-218-5p	3.013277843	0.082340736	0.973689363	0.084565714	0.932606658	0.957881655	UUGUGCUUGAUCUAACCAUGU
hsa-miR-561-3p	2.772780117	2.358195359	0.781927456	3.015874863	0.00256239	0.015065399	CAAAGUUUAAGAUCCUUGAAGU
hsa-mir-10394	7.286462407	4.781125841	0.969901872	4.929494396	8.24E-07	2.11E-05	UCUGCAGGUCCUGGUGAACGCCAUCAUCAACAGUGGUCCCCGGGAGGACUCCACACGCAUUGGGCGCGCCGGGACUGUGAGAC
hsa-mir-5000	2.078172524	0.268144769	1.10048648	0.243660212	0.807493991	0.887833791	CUGAAGAGUAGAGUGUGUGGUCCCAGUUCAGAAGUGUUCCUGAGUAACUUGUGCUUAUAACUCAGGACACUUCUGAACUUGGACCAUACAGGUCUCCCUGCUU
hsa-miR-6793-5p	1.115282719	1.920337719	1.31108842	1.464689711	0.143005593	0.292770936	UGUGGGUUCUGGGUUGGGGUGA
hsa-mir-583	1.052438472	0.247027807	1.182881028	0.208835716	0.834576488	0.902820664	AACUCACACAUUAACCAAAGAGGAAGGUCCCAUUACUGCAGGGAUCUUAGCAGUACUGGGACCUACCUCUUUGGU
hsa-miR-6735-5p	2.498738727	1.81772432	0.971180935	1.871663925	0.061253113	0.167310811	CAGGGCAGAGGGCACAGGAAUCUGA
hsa-mir-3155a	0.901719531	-1.099358949	1.135422124	-0.968238091	0.332925476	0.518522155	UCCGGGCAUCACCUCCCACUGCAGAGCCUGGGGAGCCGGACAGCUCCCUUCCCAGGCUCUGCAGUGGGAACUGAUGCCUGGA
hsa-miR-4484	1.632631262	1.472995413	1.02167029	1.441752225	0.149372285	0.299829599	AAAAGGCGGGAGAAGCCCCA
hsa-mir-3155b	0.531688466	-0.305403909	1.58703828	-0.192436385	0.847400394	0.910444124	CCACUGCAGAGCCUGGGAAGGGAGCUGUCCGGCUCCCCAGGCUCUGCAGUGGGAGG
hsa-miR-6515-5p	1.321285688	0.27894616	1.131610313	0.246503727	0.805292319	0.887159246	UUGGAGGGUGUGGAAGACAUC
hsa-mir-3614	0.736259434	0.614304927	1.170971024	0.524611552	0.599853254	0.743315916	GGUUCUGUCUUGGGCCACUUGGAUCUGAAGGCUGCCCCUUUGCUCUCUGGGGUAGCCUUCAGAUCUUGGUGUUUUGAAUUCUUACU
hsa-miR-11399	1.600276513	2.268763802	1.404766475	1.615046943	0.10630053	0.248584313	UUCAGGUCUGGGGCUGAAACCU
hsa-mir-4763	0.757580227	0.755808865	2.052551991	0.368228853	0.712702598	0.822994729	CCUGUCCCUCCUGCCCUGCGCCUGCCCAGCCCUCCUGCUCUGGUGACUGAGGACCGCCAGGCAGGGGCUGGUGCUGGGCGGGGGGCGGCGGG
hsa-mir-939	0.996698713	0.369704265	1.200011708	0.308083882	0.758018506	0.856710758	UGUGGGCAGGGCCCUGGGGAGCUGAGGCUCUGGGGGUGGCCGGGGCUGACCCUGGGCCUCUGCUCCCCAGUGUCUGACCGCG
hsa-miR-6516-5p	0.594349626	-0.486709173	1.427339451	-0.340990486	0.733110744	0.835968097	UUUGCAGUAACAGGUGUGAGCA
hsa-mir-4647	0.860304843	2.012980197	1.996976151	1.00801414	0.313447674	0.498270608	CCAGGAGGGUGAAGAUGGUGCUGUGCUGAGGAAAGGGGAUGCAGAGCCCUGCCCAGCACCACCACCUCCUAUGCUCCUGG
hsa-miR-4515	1.374186376	2.804359161	1.710558028	1.639441115	0.101121425	0.240055883	AGGACUGGACUCCCGGCAGCCC
hsa-mir-1248	32.20413224	7.849299534	1.877836496	4.179969636	2.92E-05	0.000386709	UUUACCUUCUUGUAUAAGCACUGUGCUAAAAUUGCAGACACUAGGACCAUGUCUUGGUUUUUGCAAUAAUGCUAGCAGAGUACACACAAGAAGAAAAGUAACAGCA
hsa-miR-129-1-3p	1.02014985	1.182522451	1.484698253	0.796473255	0.425757014	0.602308131	AAGCCCUUACCCCAAAAAGUAU
hsa-miR-1277-3p	1.038452143	-1.287552653	1.786513546	-0.720706907	0.471089862	0.643255758	UACGUAGAUAUAUAUGUAUUUU
hsa-miR-218-1-3p	0.513293512	1.909315813	1.808266965	1.055881598	0.291022312	0.474449355	AUGGUUCCGUCAAGCACCAUGG
hsa-mir-6775	5.15051482	0.038833328	1.117056355	0.034763983	0.972267941	0.982123204	GAACCUCGGGGCAUGGGGGAGGGAGGCUGGACAGGAGAGGGCUCACCCAGGCCCUGUCCUCUGCCCCAG
hsa-mir-1227	3.219357967	-0.743554564	1.217569639	-0.610687505	0.54140648	0.695705974	GUGGGGCCAGGCGGUGGUGGGCACUGCUGGGGUGGGCACAGCAGCCAUGCAGAGCGGGCAUUUGACCCCGUGCCACCCUUUUCCCCAG
hsa-mir-3679	3.311569478	0.557841789	0.996499541	0.559801351	0.575614942	0.72575633	CGUGGUGAGGAUAUGGCAGGGAAGGGGAGUUUCCCUCUAUUCCCUUCCCCCCAGUAAUCUUCAUCAUG
hsa-mir-6750	0.830368981	-0.909129569	1.350482319	-0.673188798	0.500827187	0.663536384	GCUGUCAGGGAACAGCUGGGUGAGCUGCUGCCCCAGAGGCCCAGCAGGUGUCCAGAACUCACCCUCUGCUCCCAG
hsa-miR-1286	6.591352023	0.168227171	0.811859802	0.207212095	0.835844222	0.902820664	UGCAGGACCAAGAUGAGCCCU
hsa-miR-1914-5p	1.551138072	-1.849024254	1.087927876	-1.699583489	0.089209298	0.220759726	CCCUGUGCCCGGCCCACUUCUG
hsa-mir-3127	3.520263545	0.599160864	0.878234672	0.682233215	0.495091495	0.659923348	GGCCAGGCCCAUCAGGGCUUGUGGAAUGGGAAGGAGAAGGGACGCUUCCCCUUCUGCAGGCCUGCUGGGUGUGGCU
hsa-miR-4685-3p	0.476760017	-0.10855586	1.946152346	-0.055779734	0.95551728	0.97014553	UCUCCCUUCCUGCCCUGGCUAG
hsa-miR-4687-5p	0.86452118	-0.986405498	1.400246384	-0.70445138	0.481151718	0.650692944	CAGCCCUCCUCCCGCACCCAAA
hsa-miR-7155-5p	1.20101757	0.94241723	1.318021685	0.71502407	0.47459417	0.644508174	UCUGGGGUCUUGGGCCAUC
hsa-mir-4742	1.556407262	1.109335422	1.323566947	0.838140771	0.401951647	0.580519016	UCAGGCAAAGGGAUAUUUACAGAUACUUUUUAAAAUUUGUUUGAGUUGAGGCAGAUUAAAUAUCUGUAUUCUCCUUUGCCUGCAG
hsa-miR-3065-3p	1.787344249	-0.352662549	0.962100991	-0.366554605	0.713951274	0.823178868	UCAGCACCAGGAUAUUGUUGGAG
hsa-mir-6730	0.768763014	0.486788975	1.509332065	0.322519468	0.747059192	0.847144664	CCGAAAGAAAGGUGGAGGGGUUGUCAGAGCUGCAGCUGCUCCACCCUGACACCCCAUCUGCCCUCAG
hsa-miR-942-3p	3.437348669	1.258842489	0.747416964	1.684257316	0.092131951	0.226303369	CACAUGGCCGAAACAGAGAAGU
hsa-mir-320c-1	6.170517386	2.304215655	0.552725515	4.168824474	3.06E-05	0.000396592	AAAAAUGAGGCCUUCUCUUCCCAGUUCUUCCCAGAGUCAGGAAAAGCUGGGUUGAGAGGGUAGAAAAAAAAU
hsa-miR-4804-3p	2.011054703	0.662231466	0.96596487	0.685564752	0.492987615	0.659923348	UGCUUAACCUUGCCCUCGAAA
hsa-mir-6742	1.322283686	-0.49111179	1.207564111	-0.406696245	0.684231098	0.807441396	GAGGGAGUGGGGUGGGACCCAGCUGUUGGCCAUGGCGACAACACCUGGGUUGUCCCCUCUAG
hsa-mir-34a	12.5568016	-2.977937459	1.23130889	-2.418513732	0.015584057	0.06492052	GGCCAGCUGUGAGUGUUUCUUUGGCAGUGUCUUAGCUGGUUGUUGUGAGCAAUAGUAAGGAAGCAAUCAGCAAGUAUACUGCCCUAGAAGUGCUGCACGUUGUGGGGCCC
hsa-mir-6510	3.130910198	1.678134774	0.806125863	2.081727993	0.037367322	0.121242701	AGCAGCAGGGGAGAGAGAGGAGUCCUCUAGACACCGACUCUGUCUCCUGCAGAU
hsa-miR-4458	0.542733669	-0.293662306	1.404431567	-0.209096914	0.834372584	0.902820664	AGAGGUAGGUGUGGAAGAA
hsa-mir-653	1.925897042	-0.272595969	1.009000633	-0.270164319	0.787033841	0.878130625	UUCAUUCCUUCAGUGUUGAAACAAUCUCUACUGAACCAGCUUCAAACAAGUUCACUGGAGUUUGUUUCAAUAUUGCAAGAAUGAUAAGAUGGAAGC
hsa-miR-12136	3.813246935	1.200813147	0.66684198	1.800746179	0.071742895	0.190193157	GAAAAAGUCAUGGAGGCC
hsa-mir-6894	1.023777832	0.372884945	1.158302927	0.321923511	0.747510641	0.847144664	CAAGAAGGAGGAUGGAGAGCUGGGCCAGACAUGCUCUUGCCUGCCCUCUUCCUCCAG
hsa-miR-6871-3p	0.511330161	-0.216428573	1.447544736	-0.149514255	0.881147862	0.9275413	CAGCACCCUGUGGCUCCCACAG
hsa-mir-2278	1.424464392	0.47422962	0.990275921	0.478886349	0.632019483	0.765440689	GUGCUGCAGGUGUUGGAGAGCAGUGUGUGUUGCCUGGGGACUGUGUGGACUGGUAUCACCCAGACAGCUUGCACUGACUCCAGACCCUGCCGUCAU
hsa-mir-6741	0.91754664	0.076936911	1.082936544	0.071044709	0.943362173	0.964272756	AAUGGGUGGGUGCUGGUGGGAGCCGUGCCCUGGCCACUCAUUCGGCUCUCUCCCUCACCCUAG
hsa-mir-598	3.958812339	1.943722486	0.658122602	2.953435243	0.003142585	0.017253002	GCUUGAUGAUGCUGCUGAUGCUGGCGGUGAUCCCGAUGGUGUGAGCUGGAAAUGGGGUGCUACGUCAUCGUUGUCAUCGUCAUCAUCAUCAUCCGAG
hsa-mir-7975	1.458010013	1.680703037	1.082044837	1.553265613	0.120359692	0.26257417	GUGCAAAGAGCAGGAGGACAGGGGAUUUAUCUCCCAAGGGAGGUCCCCUGAUCCUAGUCACGGCACCA
hsa-miR-3911	1.105091582	1.028715874	1.126644344	0.913079518	0.361200722	0.546550163	UGUGUGGAUCCUGGAGGAGGCA
hsa-miR-744-3p	5.238355828	2.822858998	0.699539465	4.035310569	5.45E-05	0.000623524	CUGUUGCCACUAACCUCAACCU
hsa-mir-6805	2.025964538	2.132954194	0.997300867	2.138726903	0.032457792	0.110503121	UGGCCUAGGGGGCGGCUUGUGGAGUGUAUGGGCUGAGCCUUGCUCUGCUCCCCCGCCCCCAG
hsa-mir-7977	0.867255854	-1.004798275	1.399633767	-0.717900853	0.472818422	0.644151966	UUCCCAGCCAACGCACCAAAAAUGAUAUGGGUCUGUUGUCUGGAGAAAC
hsa-miR-4688	1.023191682	-0.206197457	1.175197659	-0.175457682	0.86072002	0.91880462	UAGGGGCAGCAGAGGACCUGGG
hsa-miR-4498	1.564701439	0.777833597	1.45183798	0.535757852	0.592125915	0.738362997	UGGGCUGGCAGGGCAAGUGCUG
hsa-miR-580-3p	3.306082586	0.35567274	0.900697791	0.394885769	0.692927193	0.80963586	UUGAGAAUGAUGAAUCAUUAGG
hsa-miR-3176	1.780274606	0.991812441	0.959396234	1.033788132	0.301235221	0.48821896	ACUGGCCUGGGACUACCGG
hsa-miR-3617-5p	0.812094757	-0.951109715	1.103056092	-0.862249637	0.38855016	0.569095553	AAAGACAUAGUUGCAAGAUGGG
hsa-miR-4511	2.895153996	2.209013584	0.788551575	2.801355873	0.005088837	0.025645262	GAAGAACUGUUGCAUUUGCCCU
hsa-mir-10396a	7.071917634	4.920029408	0.876770603	5.611535552	2.01E-08	6.93E-07	GGCGGGGCUCGGAGCCGGGCUUCGGCCGGGCCCCGGGCCCUCGACCGGG
hsa-miR-664b-3p	1.211267383	1.016763832	1.120876189	0.907115203	0.364345879	0.548669817	UUCAUUUGCCUCCCAGCCUACA
hsa-mir-4671	0.773131239	0.471743878	1.245767589	0.378677276	0.70492753	0.815610499	UAUUUUAAGACCGAAGACUGUGCGCUAAUCUCUUAGCACUGAAGAUUAGUGCAUAGUCUUUGGUCUCAAAAUA
hsa-mir-4802	1.025891733	1.16714025	1.240136151	0.941138801	0.346633734	0.532474579	CUGACUGGCUUGUAUGGAGGUUCUAGACCAUGUUAGUGUUCAAGUCUACAUGGAUGGAAACCUUCAAGCAGGCCAAGCAG
hsa-miR-4446-3p	0.876349855	1.923919818	1.984686319	0.969382315	0.332354473	0.518522155	CAGGGCUGGCAGUGACAUGGGU
hsa-miR-142-5p	5.515699025	3.979506358	0.779534867	5.10497545	3.31E-07	9.14E-06	CAUAAAGUAGAAAGCACUACU
hsa-miR-99b-3p	3.080083735	1.672071117	0.802649011	2.083190902	0.037233826	0.121072566	CAAGCUCGUGUCUGUGGGUCCG
hsa-miR-597-3p	0.500722513	-0.211104074	1.207099324	-0.174885421	0.861169666	0.91880462	UGGUUCUCUUGUGGCUCAAGCGU
hsa-miR-219a-2-3p	2.185904224	1.492957875	0.869111111	1.717798628	0.085833352	0.212723015	AGAAUUGUGGCUGGACAUCUGU
hsa-mir-4435-1	3.002142764	2.32152301	0.750884731	3.091716894	0.001990025	0.012450801	AGGCAGCAAAUGGCCAGAGCUCACACAGAGGGAUGAGUGCACUUCACCUGCAGUGUGACUCAGCAGGCCAACAGAUGCUA
hsa-miR-29b-2-5p	2.423415412	-0.139608699	1.044817785	-0.13362014	0.893702957	0.935454232	CUGGUUUCACAUGGUGGCUUAG
hsa-mir-6737	1.218823676	1.647857805	1.331065718	1.237998832	0.215716494	0.381915162	UUGGGUUGGGGUGGUCGGCCCUGGAGGGGGUUUGUUUGCUUAUUCCCCUCUGUGCUUCACCCCUACCCAG
hsa-miR-615-5p	0.751420279	1.212311409	1.206788248	1.004576744	0.3151007	0.499939676	GGGGGUCCCCGGUGCUCGGAUC
hsa-mir-1256	2.043772162	1.703069928	1.069740087	1.592040859	0.111375524	0.249624535	AGUCAGCCUGUUGAAGCUUUGAAGCUUUGAUGCCAGGCAUUGACUUCUCACUAGCUGUGAAAGUCCUAGCUAAAGAGAAGUCAAUGCAUGACAUCUUGUUUCAAUAGAUGGCUGUUUCA
hsa-miR-3124-5p	1.13348015	1.327444227	1.234536573	1.07525711	0.282259633	0.46565818	UUCGCGGGCGAAGGCAAAGUC
hsa-miR-4470	0.846366595	0.171020224	1.271748701	0.134476429	0.893025848	0.935454232	UGGCAAACGUGGAAGCCGAGA
hsa-miR-4749-3p	1.868923984	0.956649358	1.117594428	0.855989735	0.392003457	0.573140858	CGCCCCUCCUGCCCCCACAG
hsa-miR-188-3p	3.94197285	-0.450139719	1.043094264	-0.431542704	0.666073809	0.794496673	CUCCCACAUGCAGGGUUUGCA
hsa-miR-542-5p	1.125395224	-0.294350424	1.106241751	-0.266081464	0.79017647	0.8795819	UCGGGGAUCAUCAUGUCACGAGA
hsa-mir-6877	1.209979039	0.63855679	1.194547319	0.534559644	0.592954396	0.738631396	AGUUCAGGGCCGAAGGGUGGAAGCUGCUGGUGCUCAUCUCAGCCUCUGCCCUUGGCCUCCCCAG
hsa-miR-216a-5p	6.796492925	-2.885372848	1.344152324	-2.146611509	0.031824223	0.109017689	UAAUCUCAGCUGGCAACUGUGA
hsa-mir-375	3.739752556	1.470625275	0.818435789	1.796873128	0.072355764	0.190985371	CCCCGCGACGAGCCCCUCGCACAAACCGGACCUGAGCGUUUUGUUCGUUCGGCUCGCGUGAGGC
hsa-miR-4797-5p	1.773440279	1.993497174	0.954620434	2.088261577	0.036774245	0.12096904	GACAGAGUGCCACUUACUGAA
hsa-miR-378a-5p	2.748443328	2.712255073	0.786109777	3.450224325	0.000560121	0.004486379	CUCCUGACUCCAGGUCCUGUGU
hsa-mir-4484	1.175497911	1.499250137	1.120548982	1.337960376	0.180909354	0.341626092	GGGUUUCCUCUGCCUUUUUUUCCAAUGAAAAUAACGAAACCUGUUAUUUCCCAUUGAGGGGGAAAAAGGCGGGAGAAGCCCCA
hsa-miR-20b-5p	4.053535027	-3.249137615	1.390615887	-2.33647382	0.01946656	0.076664032	CAAAGUGCUCAUAGUGCAGGUAG
hsa-miR-6820-5p	1.371680167	1.894348973	1.0345969	1.83100198	0.067100248	0.180019758	UGCGGCAGAGCUGGGGUCA
hsa-mir-3918	2.155167831	0.795241079	1.081631304	0.735223802	0.462203206	0.636489132	AGGCGGUUAAGCCAUGGGACAGGGCCGCAGAUGGAGACUGCUCAAGGUCAAAGGGGUCUCCAGCUGGGACCCUGCACCUGGUUCGUAGCCCCU
hsa-miR-449a	1.537986682	-1.861488912	1.378702156	-1.350174802	0.176959919	0.337224031	UGGCAGUGUAUUGUUAGCUGGU
hsa-mir-6514	1.092667844	0.953992861	1.154714735	0.826171895	0.408706589	0.587715112	UAUGGAGUGGACUUUCAGCUGGCAUUUACGAGUCAGAGUUCUUACAGAGCUGCCUGUUCUUCCACUCCAG
hsa-miR-3912-3p	4.159310141	1.628964854	0.870113897	1.872128303	0.061188855	0.167310811	UAACGCAUAAUAUGGACAUGU
hsa-miR-4661-5p	1.745430341	3.066969517	1.223218188	2.507295549	0.012165894	0.053646415	AACUAGCUCUGUGGAUCCUGAC
hsa-miR-95-3p	15.41199669	-0.09670942	1.130385681	-0.085554357	0.931820683	0.957881655	UUCAACGGGUAUUUAUUGAGCA
hsa-miR-6821-5p	2.367596814	4.867514104	2.235274314	2.177591392	0.029436471	0.103255053	GUGCGUGGUGGCUCGAGGCGGGG
hsa-mir-3125	7.438291286	5.584944023	0.908944191	6.144430075	8.03E-10	3.60E-08	GAGAAUGGGUAGAGGAAGCUGUGGAGAGAACUCACGGUGCCUGUGGUUCGAGAUCCCCGCCUUCCUCCUCCUUUCCUC
hsa-miR-338-5p	1.185201395	0.814421292	1.342156693	0.606800455	0.543983346	0.697396253	AACAAUAUCCUGGUGCUGAGUG
hsa-mir-4676	0.631364521	1.372307576	1.555055787	0.882481251	0.377516615	0.55836088	UGAAUGAAAGAGCCAGUGGUGAGACAGUGAGUUGAUUACUUCUCACUGUUUCACCACUGGCUCUUUGGUUCA
hsa-miR-600	0.536273619	2.267904953	1.732979138	1.308674123	0.190644761	0.352717052	ACUUACAGACAAGAGCCUUGCUC
hsa-miR-217-5p	2.739848627	1.454046075	1.309172822	1.110660144	0.266714664	0.447131357	UACUGCAUCAGGAACUGAUUGGA
hsa-miR-1468-5p	1.483722778	1.120407215	1.526094205	0.734166483	0.462847279	0.636847127	CUCCGUUUGCCUGUUUCGCUG
hsa-miR-548j-5p	1.092069601	0.974259007	1.485708804	0.655753674	0.511982628	0.672103877	AAAAGUAAUUGCGGUCUUUGGU
hsa-miR-4521	9.31350258	-3.349742368	1.279870679	-2.617250651	0.008864122	0.040937925	GCUAAGGAAGUCCUGUGCUCAG
hsa-mir-4449	31.29279271	5.421296805	1.016265344	5.334528857	9.58E-08	2.79E-06	AGCAGCCCUCGGCGGCCCGGGGGGCGGGCGGCGGUGCCCGUCCCGGGGCUGCGCGAGGCACAGGCG
hsa-mir-4479	1.202346656	-1.468756046	1.226913041	-1.197115033	0.231261721	0.401079429	GAAACCAAGUCCGAGCGUGGCUGGCGCGGGAAAGUUCGGGAACGCGCGCGGCCGUGCUCGGAGCAGCGCCA
hsa-miR-6853-3p	1.393748067	0.263203896	1.356481764	0.194034231	0.846149079	0.909811697	UGUUCAUUGGAACCCUGCGCAG
hsa-mir-4758	2.017878059	0.865643026	1.232432502	0.702385749	0.48243863	0.651604397	GGUGAGUGGGAGCCGGUGGGGCUGGAGUAAGGGCACGCCCGGGGCUGCCCCACCUGCUGACCACCCUCCCC
hsa-mir-5001	0.93322702	-1.101566455	1.317872652	-0.835867148	0.403229646	0.581084003	AGCUCAGGGCGGCUGCGCAGAGGGCUGGACUCAGCGGCGGAGCUGGCUGCUGGCCUCAGUUCUGCCUCUGUCCAGGUCCUUGUGACCCGCCCGCUCUCCU
hsa-mir-2467	1.092686896	-0.331981191	1.26761711	-0.261893902	0.793403241	0.881086788	GGACAGGCACCUGAGGCUCUGUUAGCCUUGGCUCUGGGUCCUGCUCCUUAGAGCAGAGGCAGAGAGGCUCAGGGUCUGUCU
hsa-miR-4482-5p	0.549483212	-0.332328214	1.564589889	-0.212405958	0.831790338	0.902820664	AACCCAGUGGGCUAUGGAAAUG
hsa-miR-1908-3p	0.732708081	-0.755228866	1.78814398	-0.422353499	0.672767014	0.797559071	CCGGCCGCCGGCUCCGCCCCG
hsa-mir-6853	0.884328834	0.195902574	1.273101402	0.153878217	0.87770576	0.926902006	GGGAAAGCGUGGGAUGUCCAUGAAGUCAGGUGAUGGUGAUAAGGUCAAGGCCUGUUCAUUGGAACCCUGCGCAG
hsa-miR-2113	0.519680837	-0.227115644	1.314352539	-0.172796596	0.862811313	0.91880462	AUUUGUGCUUGGCUCUGUCAC
hsa-mir-4470	0.841727227	0.227660628	1.323125397	0.172062775	0.863388177	0.91880462	CGAGCCUCUUUCGGCUUUCCAGUUUGUCUCGGUCCUUUGGAACGUGGCAAACGUGGAAGCCGAGAGGGCUCU
hsa-miR-6779-5p	0.475017504	-0.098285645	1.398419396	-0.070283382	0.943968109	0.964272756	CUGGGAGGGGCUGGGUUUGGC
hsa-miR-6762-3p	1.399253402	1.437946541	1.23886969	1.160692325	0.245767044	0.419651658	UGGCUGCUUCCCUUGGUCUCCAG
hsa-miR-5189-3p	0.94869894	1.594690098	1.608049306	0.99169229	0.321347653	0.506940447	UGCCAACCGUCAGAGCCCAGA
hsa-miR-1262	2.384232968	0.761229382	0.986892365	0.771339823	0.440505534	0.617378001	AUGGGUGAAUUUGUAGAAGGAU
hsa-mir-3652	1.773673976	1.065897207	0.967766196	1.101399503	0.270722822	0.452478265	CGGCUGGAGGUGUGAGGAUCCGAACCCAGGGGUGGGGGGUGGAGGCGGCUCCUGCGAUCGAAGGGGACUUGAGACUCACCGGCCGCACGCCAUGAGGGCCCUGUGGGUGCUGGGCCUCUGCUGCGUCCUGC
hsa-miR-7851-3p	2.55620786	0.841762971	0.958638712	0.878081555	0.379899462	0.560385505	UACCUGGGAGACUGAGGUUGGA
hsa-miR-301b-3p	5.618542338	0.165919851	0.991799513	0.167291724	0.867140516	0.919845793	CAGUGCAAUGAUAUUGUCAAAGC
hsa-mir-1228	1.315364237	0.705416804	1.080638747	0.652777634	0.513899645	0.673553843	GUGGGCGGGGGCAGGUGUGUGGUGGGUGGUGGCCUGCGGUGAGCAGGGCCCUCACACCUGCCUCGCCCCCCAG
hsa-miR-1285-3p_1	3.260508268	1.880878572	0.698045367	2.694493311	0.007049574	0.033878823	NA
hsa-mir-4685	3.834870316	2.812786512	0.87545066	3.212958354	0.001313753	0.009000839	UAGCCCAGGGCUUGGAGUGGGGCAAGGUUGUUGGUGAUAUGGCUUCCUCUCCCUUCCUGCCCUGGCUAG
hsa-miR-7110-3p	0.647517718	0.997156029	1.219676414	0.817557852	0.413609703	0.591692753	UCUCUCUCCCACUUCCCUGCAG
hsa-mir-3174	0.770322993	0.433496697	1.089761167	0.397790553	0.690784582	0.808972995	GUUACCUGGUAGUGAGUUAGAGAUGCAGAGCCCUGGGCUCCUCAGCAAACCUACUGGAUCUGCAUUUUAAUUCACAUGCAUGGUAAU
hsa-miR-3130-3p	1.66135026	1.245385741	0.960000792	1.297275744	0.194536327	0.356187011	GCUGCACCGGAGACUGGGUAA
hsa-miR-3130-5p_1	1.66135026	1.245385741	0.960000792	1.297275744	0.194536327	0.356187011	NA
hsa-miR-3928-3p	2.438540552	-0.210189197	1.23174295	-0.170643718	0.86450392	0.9190181	GGAGGAACCUUGGAGCUUCGGC
hsa-miR-1226-5p	1.050612939	1.949284305	1.227188392	1.588414882	0.112192554	0.249624535	GUGAGGGCAUGCAGGCCUGGAUGGGG
hsa-mir-5094	2.316808108	1.01419815	0.959359877	1.057161316	0.290437971	0.473962753	AAAAGAAAAAAAUCAGUGAAUGCCUUGAACCUAACACACUGCCUUUUAUGUGGUAGGUACAGUGGGCUCACUGAAACAUUCAACU
hsa-mir-4286	1.345763187	2.14771856	1.060772732	2.024673614	0.04290089	0.132231298	UACUUAUGGCACCCCACUCCUGGUACCAUAGUCAUAAGUUAGGAGAUGUUAGAGCUGUGAGUACCAUGACUUAAGUGUGGUGGCUUAAACAUG
hsa-miR-3130-5p	1.629986172	1.34377373	0.971127989	1.383724642	0.166442785	0.323519505	UACCCAGUCUCCGGUGCAGCC
hsa-miR-3130-3p_1	1.629986172	1.34377373	0.971127989	1.383724642	0.166442785	0.323519505	NA
hsa-mir-3651	1.379981956	2.618474248	1.695037889	1.544788034	0.122397543	0.265480667	GAUUCGAUGGGCCAUAGCAAUCCUGUGAUUUAUGCAUGGAGGCUGCUUCUCCUCAGCAGCUGCCAUAGCCCGGUCGCUGGUACAUGAUUC
hsa-miR-10b-3p	0.563553478	1.47492474	1.345344518	1.0963175	0.272939853	0.455210757	ACAGAUUCGAUUCUAGGGGAAU
hsa-miR-3192-5p	0.61740705	-0.534309767	1.176944118	-0.453980575	0.649842808	0.782018274	UCUGGGAGGUUGUAGCAGUGGAA
hsa-miR-3200-3p	4.419134511	2.037859077	0.660357278	3.085994724	0.002028724	0.012597846	CACCUUGCGCUACUCAGGUCUG
hsa-miR-7845-5p	0.604573939	1.176264632	1.56736069	0.750474756	0.452968822	0.62689675	AAGGGACAGGGAGGGUCGUGG
hsa-miR-1257	1.129986939	-1.43590288	1.160157589	-1.237679168	0.215835046	0.381915162	AGUGAAUGAUGGGUUCUGACC
hsa-miR-3116_1	1.448243402	1.909931298	1.007291984	1.896104931	0.057946171	0.161710447	NA
hsa-miR-6837-5p	1.063514761	1.815024885	1.193502941	1.52075443	0.128321474	0.270339268	ACCAGGGCCAGCAGGGAAUGU
hsa-mir-4426	0.868319159	2.169964369	1.534103591	1.4144836	0.157219959	0.310372062	AGUUGGAAGAUGGACGUACUUUGUCUGACUACAAUAUUCAAAAGGAGUCUACUCUUCAUCUUG
hsa-miR-331-5p	23.21516618	0.958090627	0.932064519	1.027923075	0.303986014	0.488667675	CUAGGUAUGGUCCCAGGGAUCC
hsa-mir-6511b-1	0.992942075	1.813293896	1.115813618	1.625086723	0.104144081	0.244230392	GGGACGGGGCCUGCAGGCAGAAGUGGGGCUGACAGGGCAGAGGGUUGCGCCCCCUCACCACCCCUUCUGCCUGCAGCGGUGGGCU
hsa-miR-27b-5p	2.888881048	4.241948671	0.91112761	4.655713015	3.23E-06	6.61E-05	AGAGCUUAGCUGAUUGGUGAAC
hsa-miR-219a-1-3p	1.583904254	2.265441021	1.039262806	2.179853844	0.029268297	0.103127968	AGAGUUGAGUCUGGACGUCCCG
hsa-miR-378i	2.36131474	2.314205219	0.869686482	2.660964919	0.007791707	0.037016192	ACUGGACUAGGAGUCAGAAGG
hsa-mir-378i	1.398355346	2.69267121	1.14164917	2.358580272	0.018344992	0.07321908	GGGAGCACUGGACUAGGAGUCAGAAGGUGGAGUUCUGGGUGCUGUUUUCCCACUCUUGGGCCCUGGGCAUGUUCUG
hsa-miR-4652-5p	1.722378696	1.902539086	1.276095478	1.490906534	0.135986036	0.280759098	AGGGGACUGGUUAAUAGAACUA
hsa-miR-6806-3p	0.894207735	1.790717745	1.266859718	1.413509104	0.157506086	0.310372062	UGAAGCUCUGACAUUCCUGCAG
hsa-miR-642a-5p	1.452501723	0.158371472	1.040171521	0.152255151	0.878985697	0.927511801	GUCCCUCUCCAAAUGUGUCUUG
hsa-miR-212-3p	2.570047968	1.913218926	0.928229212	2.061149231	0.039288805	0.125270845	UAACAGUCUCCAGUCACGGCC
hsa-miR-3651	0.638697141	1.049812763	1.37052134	0.765995197	0.44367916	0.618575184	CAUAGCCCGGUCGCUGGUACAUGA
hsa-miR-183-3p	2.661024508	3.092323016	0.81440018	3.797055909	0.000146425	0.001438487	GUGAAUUACCGAAGGGCCAUAA
hsa-miR-3116	1.385216435	2.228980689	1.076873487	2.069863096	0.038465167	0.12383543	UGCCUGGAACAUAGUAGGGACU
hsa-mir-215	2.556137836	0.524653143	1.110250359	0.472553905	0.636531475	0.770342471	AUCAUUCAGAAAUGGUAUACAGGAAAAUGACCUAUGAAUUGACAGACAAUAUAGCUGAGUUUGUCUGUCAUUUCUUUAGGCCAAUAUUCUGUAUGACUGUGCUACUUCAA
hsa-mir-6761	0.6780218	1.100169282	1.220683135	0.901273435	0.367442955	0.550832205	UCUGCUCUGAGAGAGCUCGAUGGCAGGUGCCUCCGUGUUGCCGAACCCUCCUACGCUGCUCUCUCACUCCAG
hsa-miR-6881-3p	0.715743221	0.578120473	1.150068342	0.502683582	0.615186755	0.75455044	AUCCUCUUUCGUCCUUCCCACU
hsa-miR-365a-5p	2.543930702	4.105647213	0.925922133	4.434117156	9.25E-06	0.000148818	AGGGACUUUUGGGGGCAGAUGUG
hsa-miR-15a-3p	1.065225365	1.683844162	1.105702863	1.522872209	0.12779068	0.269906939	CAGGCCAUAUUGUGCUGCCUCA
hsa-mir-1244-1	0.599936431	2.35972204	1.729057753	1.364744489	0.172333371	0.331301539	AUCUUAUUCCGAGCAUUCCAGUAACUUUUUUGUGUAUGUACUUAGCUGUACUAUAAGUAGUUGGUUUGUAUGAGAUGGUUAAAAA
hsa-mir-1244-2	0.599936431	2.35972204	1.729057753	1.364744489	0.172333371	0.331301539	AUCUUAUUCCGAGCAUUCCAGUAACUUUUUUGUGUAUGUACUUAGCUGUACUAUAAGUAGUUGGUUUGUAUGAGAUGGUUAAAAA
hsa-mir-1244-3	0.599936431	2.35972204	1.729057753	1.364744489	0.172333371	0.331301539	AUCUUAUUCCGAGCAUUCCAGUAACUUUUUUGUGUAUGUACUUAGCUGUACUAUAAGUAGUUGGUUUGUAUGAGAUGGUUAAAAA
hsa-mir-1244-4	0.599936431	2.35972204	1.729057753	1.364744489	0.172333371	0.331301539	AUCUUAUUCCGAGCAUUCCAGUAACUUUUUUGUGUAUGUACUUAGCUGUACUAUAAGUAGUUGGUUUGUAUGAGAUGGUUAAAAA
hsa-miR-550a-3p_1	2.099172281	3.546922698	0.936901077	3.785802776	0.000153213	0.001443338	NA
hsa-miR-550b-2-5p	2.099172281	3.546922698	0.936901077	3.785802776	0.000153213	0.001443338	AUGUGCCUGAGGGAGUAAGACA
hsa-miR-550a-3p_2	2.099172281	3.546922698	0.936901077	3.785802776	0.000153213	0.001443338	NA
hsa-miR-550b-2-5p_1	2.099172281	3.546922698	0.936901077	3.785802776	0.000153213	0.001443338	NA
hsa-miR-105-3p_1	2.110683841	1.263730559	0.976252935	1.294470433	0.195502976	0.356801565	NA
hsa-miR-196a-1-3p	0.481026185	2.153040473	1.394099305	1.544395342	0.122492588	0.265480667	CAACAACAUUAAACCACCCGA
hsa-mir-214	2.084449649	2.682091927	1.01997601	2.629563737	0.00854945	0.039705851	GGCCUGGCUGGACAGAGUUGUCAUGUGUCUGCCUGUCUACACUUGCUGUGCAGAACAUCCGCUCACCUGUACAGCAGGCACAGACAGGCAGUCACAUGACAACCCAGCCU
hsa-mir-3120	2.084449649	2.682091927	1.01997601	2.629563737	0.00854945	0.039705851	GUCAUGUGACUGCCUGUCUGUGCCUGCUGUACAGGUGAGCGGAUGUUCUGCACAGCAAGUGUAGACAGGCAGACACAUGAC
hsa-miR-3179	0.888793849	2.605873337	1.285365057	2.027341044	0.042627547	0.131893202	AGAAGGGGUGAAAUUUAAACGU
hsa-miR-3179_1	0.888793849	2.605873337	1.285365057	2.027341044	0.042627547	0.131893202	NA
hsa-miR-6746-5p	1.891969896	3.271456772	1.169198087	2.79803466	0.00514146	0.025753897	CCGGGAGAAGGAGGUGGCCUGG
hsa-miR-4802-5p	0.724654215	0.531092756	1.321468522	0.401895881	0.687760654	0.808728485	UAUGGAGGUUCUAGACCAUGUU
hsa-miR-4671-3p	1.242203883	2.319722952	1.336765041	1.735325865	0.082683103	0.206770112	UUAGUGCAUAGUCUUUGGUCU
hsa-miR-214-5p	0.586193075	1.173199332	1.32791819	0.883487658	0.376972848	0.558054448	UGCCUGUCUACACUUGCUGUGC
hsa-miR-3120-3p	0.586193075	1.173199332	1.32791819	0.883487658	0.376972848	0.558054448	CACAGCAAGUGUAGACAGGCA
hsa-mir-675	0.579216583	1.313832639	1.318437701	0.996507183	0.319003779	0.503722158	CCCAGGGUCUGGUGCGGAGAGGGCCCACAGUGGACUUGGUGACGCUGUAUGCCCUCACCGCUCAGCCCCUGGG
hsa-miR-4676-3p	1.975180678	1.503080383	1.251681968	1.200848475	0.229809984	0.399397226	CACUGUUUCACCACUGGCUCUU
hsa-miR-6514-5p	1.947162726	2.469481858	1.141160669	2.164008913	0.030463665	0.105666856	UAUGGAGUGGACUUUCAGCUGGC
hsa-miR-6761-5p	0.613669098	1.510848278	1.64719462	0.917225117	0.359024688	0.544692948	UCUGAGAGAGCUCGAUGGCAG
hsa-miR-6826-5p	1.944141611	2.916462914	1.134173524	2.571443304	0.01012756	0.046211857	UCAAUAGGAAAGAGGUGGGACCU
hsa-miR-548t-5p	0.842004301	2.141251539	1.353260418	1.582290822	0.113583195	0.251765959	CAAAAGUGAUCGUGGUUUUUG
hsa-miR-3609	0.508683515	1.735953226	1.620816901	1.071035985	0.28415325	0.46785113	CAAAGUGAUGAGUAAUACUGGCUG
hsa-mir-6821	6.642579835	6.315926455	1.157193296	5.457970142	4.82E-08	1.48E-06	GUGCGUGGUGGCUCGAGGCGGGGGUGGGGGCCUCGCCCUGCUUGGGCCCUCCCUGACCUCUCCGCUCCGCACAG
hsa-mir-3912	1.536643981	0.255117333	1.25272073	0.203650603	0.838626546	0.904647243	AGAGAGGAAUGAACAGUUAAAUUAUAACAUGUCCAUAUUAUGGGUUAGUUGUGGACACAUACUAACGCAUAAUAUGGACAUGUUAUAAUUUAACUGUUCCUUUCU
hsa-miR-1-3p	21.15189734	4.851079164	1.084732924	4.472141537	7.74E-06	0.000128396	UGGAAUGUAAAGAAGUAUGUAU
hsa-miR-1-3p_1	19.32630938	5.081880252	1.054774046	4.817979996	1.45E-06	3.48E-05	NA
hsa-miR-4804-5p	0.71964587	1.729893729	1.328981894	1.301668395	0.193029768	0.35541016	UUGGACGGUAAGGUUAAGCAA
hsa-miR-3188	0.688963276	2.020621197	1.590353698	1.270548306	0.203889387	0.365063287	AGAGGCUUUGUGCGGAUACGGGG
hsa-mir-1282	2.074159447	5.082825951	1.296108753	3.921604524	8.80E-05	0.00093487	CCUUCUUCUCGUUUGCCUUUUUCUGCUUCUGCUGCAUGAUCUCCGAGUCCCUGGGGGUAGAGAUGAUGGGGCACUGGGAGGUACCAGAGGGCAAAAAGGAC
hsa-miR-559	0.772045265	2.969293937	1.35451749	2.192141452	0.028369294	0.100504894	UAAAGUAAAUAUGCACCAAAA
hsa-miR-1282	1.608277609	4.666085064	1.440669301	3.238831467	0.001200205	0.008510956	UCGUUUGCCUUUUUCUGCUU
hsa-miR-4785	0.741851103	1.509650608	1.264826263	1.193563616	0.232648714	0.402642554	AGAGUCGGCGACGCCGCCAGC
hsa-miR-1915-3p	1.469754955	5.021893959	2.624202195	1.913684078	0.055660535	0.156681098	CCCCAGGGCGACGCGGCGGG
hsa-mir-6733	1.96823329	1.924668181	1.260686573	1.526682541	0.126839971	0.269363369	GUGCUUGGGAAAGACAAACUCAGAGUUCCCUUCUUGUGAGCUCAGUGUCUGGAUUUCCUAG
hsa-mir-3680-1	0.613722077	2.0701231	1.540952045	1.343405271	0.179140781	0.339937954	AAAUUUAAGGAGGGACUCACUCACAGGAUUGUGCAAAUGCAAAGUUGGCUUUUGCAUGACCCUGGGAGUAGGUGCCUCCUUAAAUUU
hsa-mir-3680-2	0.613722077	2.0701231	1.540952045	1.343405271	0.179140781	0.339937954	AAAUUUAAGGAGGGACUCACUCACAGGAUUGUGCAAAUGCAAAGUUGGCUUUUGCAUGACCCUGGGAGUAGGUGCCUCCUUAAAUUU
hsa-miR-223-3p	9.522741934	7.831307618	2.475670891	3.163307226	0.001559876	0.010219222	UGUCAGUUUGUCAAAUACCCCA
hsa-miR-3929	6.133602584	-2.093555115	1.058498917	-1.977852865	0.047945308	0.140696142	GAGGCUGAUGUGAGUAGACCACU
hsa-mir-449c	5.388373622	-3.069961864	1.194790499	-2.569456207	0.010185827	0.046268768	GCUGGGAUGUGUCAGGUAGGCAGUGUAUUGCUAGCGGCUGUUAAUGAUUUUAACAGUUGCUAGUUGCACUCCUCUCUGUUGCAUUCAGAAGC
hsa-miR-6885-3p	0.539039483	-0.286644242	1.604970577	-0.178597818	0.858253508	0.918710022	CUUUGCUUCCUGCUCCCCUAG
hsa-miR-3918	3.869796043	2.179291275	0.916079854	2.378931558	0.017362899	0.070234521	ACAGGGCCGCAGAUGGAGACU
hsa-miR-627-3p	2.843077321	0.067781622	0.925061062	0.073272592	0.941589201	0.963615007	UCUUUUCUUUGAGACUCACU
hsa-mir-153-2	0.697690385	-0.698906238	1.297417223	-0.538690427	0.59010048	0.738210234	AGCGGUGGCCAGUGUCAUUUUUGUGAUGUUGCAGCUAGUAAUAUGAGCCCAGUUGCAUAGUCACAAAAGUGAUCAUUGGAAACUGUG
hsa-miR-636	1.428152693	1.498886211	1.518184286	0.987288714	0.323501122	0.509368338	UGUGCUUGCUCGUCCCGCCCGCA
hsa-miR-6868-3p	1.68452366	-1.206486637	1.229611671	-0.981193221	0.326497466	0.511576639	UUCCUUCUGUUGUCUGUGCAG
hsa-mir-4645	1.83854622	-0.145433869	1.233850919	-0.117869887	0.906170753	0.943394341	UGAUAGGGAAACCAGGCAAGAAAUAUUGUCUCCUCAAGUUGCGACGAGACAGUAGUUCUUGCCUGGUUUCUCUAUCA
hsa-miR-4802-3p	2.054705688	-0.777764938	1.076444012	-0.722531715	0.469967634	0.642379503	UACAUGGAUGGAAACCUUCAAGC
hsa-miR-6716-3p	1.793951071	1.028849817	1.28139218	0.802915636	0.422023498	0.598058561	UCCGAACUCUCCAUUCCUCUGC
hsa-miR-628-5p	2.921797374	-0.673189513	1.002727449	-0.671358417	0.501992228	0.663718592	AUGCUGACAUAUUUACUAGAGG
hsa-miR-939-5p	1.268496528	1.150373393	1.211525196	0.949524943	0.342353692	0.528481513	UGGGGAGCUGAGGCUCUGGGGGUG
hsa-mir-551a	3.205573142	2.453197441	0.992381723	2.472030051	0.013434822	0.057707086	GGGGACUGCCGGGUGACCCUGGAAAUCCAGAGUGGGUGGGGCCAGUCUGACCGUUUCUAGGCGACCCACUCUUGGUUUCCAGGGUUGCCCUGGAAA
hsa-miR-6733-5p	1.968262409	0.734528473	1.200912004	0.611642211	0.540774504	0.695705974	UGGGAAAGACAAACUCAGAGUU
hsa-miR-3065-5p	2.633844078	0.389704376	1.019306976	0.382322877	0.702221888	0.813615577	UCAACAAAAUCACUGAUGCUGGA
hsa-miR-3174	1.293147026	-0.715298465	1.103553028	-0.648177701	0.516870023	0.676911925	UAGUGAGUUAGAGAUGCAGAGCC
hsa-mir-1262	2.59714482	0.481389313	0.956276297	0.503399818	0.6146832	0.75455044	AUCUACAAUGGUGAUGGGUGAAUUUGUAGAAGGAUGAAAGUCAAAGAAUCCUUCUGGGAACUAAUUUUUGGCCUUCAACAAGAAUUGUGAUAU
hsa-miR-3140-5p	2.842786056	2.536431752	1.1028035	2.299985222	0.021449057	0.08213057	ACCUGAAUUACCAAAAGCUUU
hsa-mir-6762	0.658992672	0.850810493	1.43306984	0.593697857	0.552714217	0.703300208	AGAGCCGGGGCCAUGGAGCAGCCUGUGUAGACGGGGACCUGCCCUGCAUGGGCACCCCCUCACUGGCUGCUUCCCUUGGUCUCCAG
hsa-miR-3127-5p	2.293685833	1.659218213	1.038583646	1.597577835	0.110136963	0.249624535	AUCAGGGCUUGUGGAAUGGGAAG
hsa-mir-3153	0.669404554	-0.631917009	1.46822668	-0.430394719	0.666908536	0.794920455	GACAAAUUUUAAAUGUCCCUGUCCCCUUCCCCCCAAUUAAAGUAGAUUGGGGGAAAGCGAGUAGGGACAUUUAAAAUUUGUU
hsa-miR-5010-5p	3.855362964	3.088990171	0.896209752	3.446726799	0.000567422	0.004523009	AGGGGGAUGGCAGAGCAAAAUU
hsa-mir-138-1	2.453793991	0.424122758	0.956311625	0.443498487	0.657405214	0.788152216	CCCUGGCAUGGUGUGGUGGGGCAGCUGGUGUUGUGAAUCAGGCCGUUGCCAAUCAGAGAACGGCUACUUCACAACACCAGGGCCACACCACACUACAGG
hsa-mir-216a	1.525356304	-0.963079586	1.116222226	-0.862802732	0.388245937	0.569095553	GAUGGCUGUGAGUUGGCUUAAUCUCAGCUGGCAACUGUGAGAUGUUCAUACAAUCCCUCACAGUGGUCUCUGGGAUUAUGCUAAACAGAGCAAUUUCCUAGCCCUCACGA
hsa-miR-4667-5p	1.174250009	1.882924043	1.439386343	1.308143607	0.190824605	0.352717052	ACUGGGGAGCAGAAGGAGAACC
hsa-miR-31-3p	4.695935591	2.602789632	0.638473893	4.076579576	4.57E-05	0.000550846	UGCUAUGCCAACAUAUUGCCAU
hsa-mir-4659a	1.738556139	0.992451113	0.972358775	1.020663503	0.307413892	0.491636764	GAAACUGCUGAAGCUGCCAUGUCUAAGAAGAAAACUUUGGAGAAAAAUUUUCUUCUUAGACAUGGCAACGUCAACAGUUUC
hsa-mir-4659b	1.738556139	0.992451113	0.972358775	1.020663503	0.307413892	0.491636764	CUGUUGACGUUGCCAUGUCUAAGAAGAAAAUUUUUCUCCAAAGUUUUCUUCUUAGACAUGGCAGCUUCAGCAG
hsa-miR-4659a-3p	1.653266165	1.254282188	0.972901607	1.289217922	0.197322336	0.358728545	UUUCUUCUUAGACAUGGCAACG
hsa-miR-10a-3p	2.589321457	3.719748609	0.912633515	4.075840464	4.58E-05	0.000550846	CAAAUUCGUAUCUAGGGGAAUA
hsa-miR-8072	2.225942006	3.7302225	1.069683388	3.487221117	0.000488068	0.003928234	GGCGGCGGGGAGGUAGGCAG
hsa-mir-6728	1.525443424	3.506478996	2.300894666	1.523963286	0.127517883	0.269906939	CUAGAUUGGGAUGGUAGGACCAGAGGGGCUUACUGCCCUGUGGGGCUCUCUGGACCCAGUGCCAUGCUUCUCUGCUCUGCUCUCCCCAG
hsa-miR-6805-5p	2.596310693	4.21534345	1.02805209	4.100320879	4.13E-05	0.000506707	UAGGGGGCGGCUUGUGGAGUGU
hsa-miR-7854-3p	1.455124638	1.482372966	1.030440812	1.43858138	0.150269165	0.300176235	UGAGGUGACCGCAGAUGGGAA
hsa-miR-4645-3p	5.571756777	1.504517682	0.951376925	1.581410735	0.113784155	0.251874671	AGACAGUAGUUCUUGCCUGGUU
hsa-miR-130b-3p	11.69238644	1.614468252	0.793128114	2.035570577	0.041793495	0.131237906	CAGUGCAAUGAUGAAAGGGCAU
hsa-miR-6511a-3p	0.982797374	2.298639009	1.252188446	1.835697347	0.066402431	0.178726023	CCUCACCAUCCCUUCUGCCUGC
hsa-miR-6511a-3p_1	0.982797374	2.298639009	1.252188446	1.835697347	0.066402431	0.178726023	NA
hsa-miR-6511a-3p_2	0.982797374	2.298639009	1.252188446	1.835697347	0.066402431	0.178726023	NA
hsa-miR-1306-3p	1.74259665	2.004538059	0.908833743	2.205615797	0.027410912	0.097736112	ACGUUGGCUCUGGUGGUG
hsa-miR-6803-3p	0.516915537	1.774997941	1.372820367	1.292957173	0.196025872	0.356801565	UCCCUCGCCUUCUCACCCUCAG
hsa-mir-9898	0.722633388	1.762165005	1.436511301	1.226697628	0.21993626	0.387930126	GGGGAGGACCCUGAGGGAGGGUGGGAGCACGGGAGAAGAGAAGGCAUACCCAACCUGACCUACUUACCUGUCCCCUACCCCACAGAGGGCUUCCCU
hsa-mir-320d-1	3.660009328	4.051696089	0.744678988	5.440862647	5.30E-08	1.60E-06	AAAAUGUUGGCCUUCUCGUCCCAGUUCUUCCCAAAGUUGAGAAAAGCUGGGUUGAGAGGAUGAAAAGAAAAA
hsa-miR-4659b-5p	1.536955384	1.656553689	0.992027413	1.669866847	0.094945711	0.232167855	UUGCCAUGUCUAAGAAGAA
hsa-mir-6511b-2	0.935763938	2.165931149	1.153086826	1.878376458	0.060329684	0.165606979	GGGGCCUGCAGGCAGAAGUGGGGCUGACAGGGCAGAGGGUUGCGCCCCCUCACCACCCCUUCUGCCUGCAG
hsa-mir-10393	2.266770409	4.042206388	1.188538188	3.400989911	0.000671423	0.005226382	AGAAUUCUCUUAUCCAACAUCAACAUCUUGGUCAGAUUUGAACUCUUCAA
hsa-mir-6770-3	0.528438186	1.659396556	1.242282776	1.335763956	0.181626437	0.341730721	UAUCCUGAGAAGGCACAGCUUGCACGUGACCUCCUGGGCCUGGCGGCUGUGUCUUCACAG
hsa-miR-6875-5p	2.590703482	4.258761997	1.016844055	4.188215464	2.81E-05	0.000383038	UGAGGGACCCAGGACAGGAGA
hsa-mir-194-1	2.028299426	1.502805302	0.955461774	1.572857589	0.115751797	0.254404929	AUGGUGUUAUCAAGUGUAACAGCAACUCCAUGUGGACUGUGUACCAAUUUCCAGUGGAGAUGCUGUUACUUUUGAUGGUUACCAA
hsa-mir-4520-1	0.616624249	2.147953532	1.466374219	1.464805849	0.142973896	0.292770936	GUGUGCCACCUGCGUGUUUUCUGUCCAAAUCAGAAAAGGAUUUGGACAGAAAACACGCAGGAAGAAGGAA
hsa-mir-4520-2	0.605543511	2.293996608	1.505827687	1.523412425	0.127655555	0.269906939	CCUGCGUGUUUUCUGUCCAAAUCCUUUUCUGAUUUGGACAGAAAACACGCAGGU
hsa-mir-320d-2	2.830324272	4.036205575	0.874826988	4.613718632	3.96E-06	7.63E-05	UAUCAAUAAGCCUUCUCUUCCCAGUUCUUCUUGGAGUCAGGAAAAGCUGGGUUGAGAGGAGCAGAAAAGAAA
hsa-miR-10396b-5p	3.599822033	4.817022947	0.946298661	5.090383347	3.57E-07	9.56E-06	CGGCGGGGCUCGGAGCCGGG
hsa-miR-10396a-5p	3.599822033	4.817022947	0.946298661	5.090383347	3.57E-07	9.56E-06	GGCGGGGCUCGGAGCCGGG
hsa-miR-766-5p	1.017559387	2.577619211	1.223161443	2.107341779	0.035087964	0.117526959	AGGAGGAAUUGGUGCUGGUCUU
hsa-miR-6749-5p	0.563098686	2.953289957	2.420598805	1.220065857	0.22243991	0.390194612	UCGGGCCUGGGGUUGGGGGAGC
hsa-miR-675-3p	0.487813045	2.104611208	1.43480877	1.466823491	0.142424078	0.292613533	CUGUAUGCCCUCACCGCUCA
hsa-miR-6789-3p	1.687003646	-0.105690437	1.455451196	-0.072616957	0.942110932	0.963615007	CGGCGCCCGUGUCUCCUCCAG
hsa-miR-3064-5p	0.796250865	0.596498952	1.338917605	0.445508334	0.655952438	0.788093582	UCUGGCUGUUGUGGUGUGCAA
hsa-miR-1843	2.451301264	1.553236467	0.864710257	1.796250772	0.072454643	0.190985371	UAUGGAGGUCUCUGUCUGGC
hsa-miR-1976	2.087943234	2.117944478	1.076568892	1.967309751	0.049147512	0.142210426	CCUCCUGCCCUCCUUGCUGU
hsa-miR-579-3p	1.302625599	0.680155174	1.206498467	0.56374309	0.572928988	0.722919529	UUCAUUUGGUAUAAACCGCGAUU
hsa-mir-4700	0.914950266	1.701809247	1.559350718	1.091357593	0.275115565	0.457107666	UCAGUGAGGUCUGGGGAUGAGGACAGUGUGUCCUGAAAUUCACAGGACUGACUCCUCACCCCAGUGCACGAGGA
hsa-mir-6794	0.699051475	1.413472446	1.586888206	0.890719612	0.373079611	0.555764596	GGGCGCAGGGGGACUGGGGGUGAGCAGGCCCAGAACCCAGCUCGUGCUCACUCUCAGUCCCUCCCUAG
hsa-miR-3619-3p	2.464868486	2.890013458	0.997984535	2.895849942	0.003781332	0.019966395	GGGACCAUCCUGCCUGCUGUGG
hsa-miR-642b-3p	1.320674605	0.437704521	1.066209745	0.410523843	0.681421717	0.804698865	AGACACAUUUGGAGAGGGACCC
hsa-mir-3922	0.575696859	-0.473490866	1.24419163	-0.380561044	0.703528992	0.814560802	GGAAGAGUCAAGUCAAGGCCAGAGGUCCCACAGCAGGGCUGGAAAGCACACCUGUGGGACUUCUGGCCUUGACUUGACUCUUUC
hsa-mir-450b	3.043906857	0.247595001	1.171963645	0.211265086	0.832680425	0.902820664	GCAGAAUUAUUUUUGCAAUAUGUUCCUGAAUAUGUAAUAUAAGUGUAUUGGGAUCAUUUUGCAUCCAUAGUUUUGUAU
hsa-mir-106a	2.591440616	-1.192570686	1.247179306	-0.956214299	0.338963977	0.52523577	CCUUGGCCAUGUAAAAGUGCUUACAGUGCAGGUAGCUUUUUGAGAUCUACUGCAAUGUAAGCACUUCUUACAUUACCAUGG
hsa-mir-4664	0.936649035	1.575087306	1.093679607	1.440172511	0.149818598	0.299999077	GUUGGGGGCUGGGGUGCCCACUCCGCAAGUUAUCACUGAGCGACUUCCGGUCUGUGAGCCCCGUCCUCCGC
hsa-mir-142	20.21180374	5.807219662	0.711796622	8.15853782	3.39E-16	2.81E-14	GACAGUGCAGUCACCCAUAAAGUAGAAAGCACUACUAACAGCACUGGAGGGUGUAGUGUUUCCUACUUUAUGGAUGAGUGUACUGUG
hsa-miR-3166	1.102894211	1.419025499	1.063432855	1.334381849	0.182078746	0.341730721	CGCAGACAAUGCCUACUGGCCUA
hsa-miR-3944-3p	1.295826456	1.433120946	1.108458395	1.292895568	0.196047181	0.356801565	UUCGGGCUGGCCUGCUGCUCCGG
hsa-mir-378d-2	0.637448873	1.906646137	1.309062039	1.45649792	0.145255024	0.293493243	GAAUGGUUACAAGGAGAGAACACUGGACUUGGAGUCAGAAAACUUUCAUCCAAGUCAUUCCCUGCUCUAAGUCCCAUUUCUGUUCCAUGAGAUUGUUU
hsa-miR-6737-3p	0.616325457	2.118016443	1.501299723	1.410788539	0.158306975	0.310986925	UCUGUGCUUCACCCCUACCCAG
hsa-miR-570-3p	2.56948001	0.265569454	1.053026201	0.252196435	0.800889233	0.885249566	CGAAAACAGCAAUUACCUUUGC
hsa-miR-4690-3p	1.831516818	1.428756366	1.003149709	1.424270329	0.154368233	0.306518	GCAGCCCAGCUGAGGCCUCUG
hsa-miR-629-3p	3.207959685	4.242065797	0.985568912	4.304179794	1.68E-05	0.000248976	GUUCUCCCAACGUAAGCCCAGC
hsa-mir-5696	2.69865239	0.984055541	1.241359477	0.792724074	0.427938601	0.604363033	GUGCUCAUUUAAGUAGUCUGAUGCCUACUACUGAUGACAUACAAUGUAAGUGCUCAUUUAGGCGUCAGACUACCUAAAUGAGCAC
hsa-miR-30d-3p	2.806915979	2.282931008	0.792072612	2.882224401	0.003948784	0.020653262	CUUUCAGUCAGAUGUUUGCUGC
hsa-miR-877-3p	2.195876604	4.045787371	1.00250517	4.035677312	5.44E-05	0.000623524	UCCUCUUCUCCCUCCUCCCAG
hsa-mir-218-2	1.482753618	1.598910066	1.012067737	1.579844913	0.114142387	0.252330771	GACCAGUCGCUGCGGGGCUUUCCUUUGUGCUUGAUCUAACCAUGUGGUGGAACGAUGGAAACGGAACAUGGUUCUGUCAAGCACCGCGGAAAGCACCGUGCUCUCCUGCA
hsa-miR-6833-3p	0.931534806	2.764236847	1.24893616	2.213273134	0.026878821	0.096461222	UUUCUCUCUCCACUUCCUCAG
hsa-mir-3180-5	1.393124295	3.275283879	1.169150064	2.801423	0.005087778	0.025645262	GCUCCGCCCCACGUCGCAUGCGCCCCGGGAACGCGUGGGGCGGAGCUUCCGGAGGCCCCGCCCUGCUGCCGACCCUGUGGAGCGGAGGGUGAAGCCUCCGGAUGCCAGUCCCUCAUCGCUGGCCCGGUCGCGCUGUGGCGAAGGGGGCGGAGC
hsa-miR-374b-3p	0.990956348	1.641817673	1.089093725	1.507508155	0.131680455	0.274970018	CUUAGCAGGUUGUAUUAUCAUU
hsa-miR-374c-5p	0.948069611	1.951497937	1.107856158	1.761508407	0.078152391	0.199963989	AUAAUACAACCUGCUAAGUGCU
hsa-miR-503-3p	0.525667415	2.362341997	1.507246396	1.567323036	0.117039204	0.256681216	GGGGUAUUGUUUCCGCUGCCAGG
hsa-mir-6770-1	0.486776385	1.979324742	1.292526838	1.531360653	0.125680283	0.268664028	UAUCCUGAGAAGGCACAGCUUGCACGUGACCUCCUGGGCCUGGCGGCUGUGUCUUCACAG
hsa-miR-6770-3p	0.486776385	1.979324742	1.292526838	1.531360653	0.125680283	0.268664028	CUGGCGGCUGUGUCUUCACAG
hsa-mir-6770-2	0.486776385	1.979324742	1.292526838	1.531360653	0.125680283	0.268664028	UAUCCUGAGAAGGCACAGCUUGCACGUGACCUCCUGGGCCUGGCGGCUGUGUCUUCACAG
hsa-miR-6770-3p_1	0.486776385	1.979324742	1.292526838	1.531360653	0.125680283	0.268664028	NA
hsa-miR-6770-3p_2	0.486776385	1.979324742	1.292526838	1.531360653	0.125680283	0.268664028	NA
hsa-miR-320a-5p	0.465652968	2.239995258	1.371851119	1.632826789	0.102505431	0.242099722	GCCUUCUCUUCCCGGUUCUUCC
hsa-mir-19b-2	3.606755263	3.190780811	0.769704232	4.145463515	3.39E-05	0.000429216	ACAUUGCUACUUACAAUUAGUUUUGCAGGUUUGCAUUUCAGCGUAUAUAUGUAUAUGUGGCUGUGCAAAUCCAUGCAAAACUGAUUGUGAUAAUGU
hsa-miR-1304-5p	11.60319369	2.944688748	1.059098235	2.780373577	0.00542964	0.027034062	UUUGAGGCUACAGUGAGAUGUG
hsa-miR-3173-3p	1.450450427	2.562787385	1.228172209	2.086667787	0.036918175	0.12096904	AAAGGAGGAAAUAGGCAGGCCA
hsa-miR-24-2-5p	16.2506286	-0.498504572	1.0863576	-0.458877051	0.64632246	0.779914584	UGCCUACUGAGCUGAAACACAG
hsa-miR-128-1-5p	1.338962755	3.029466636	1.10239091	2.74808746	0.005994402	0.029491745	CGGGGCCGUAGCACUGUCUGAGA
hsa-miR-4485-5p	2.159924771	4.295961388	1.020324563	4.210387109	2.55E-05	0.000358203	ACCGCCUGCCCAGUGA
hsa-miR-197-5p	1.838324628	3.977881636	1.095509522	3.631079016	0.000282239	0.002529469	CGGGUAGAGAGGGCAGUGGGAGG
hsa-miR-30c-1-3p	1.965229216	4.265275155	1.022432698	4.171692831	3.02E-05	0.000394715	CUGGGAGAGGGUUGUUUACUCC
hsa-miR-191-3p	1.965229216	4.265275155	1.022432698	4.171692831	3.02E-05	0.000394715	GCUGCGCUUGGAUUUCGUCCCC
hsa-miR-589-3p	1.024593473	2.408110322	1.152606433	2.089273714	0.036683091	0.12096904	UCAGAACAAAUGCCGGUUCCCAGA
hsa-miR-181b-3p	1.860825817	3.780327691	1.068131574	3.539196653	0.000401347	0.003327165	CUCACUGAACAAUGAAUGCAA
hsa-let-7a-2-3p	1.849745079	3.981253961	1.095435148	3.634404071	0.000278624	0.002510644	CUGUACAGCCUCCUAGCUUUCC
hsa-miR-29a-5p	1.302908724	3.531947551	1.185717196	2.978743636	0.002894328	0.016434234	ACUGAUUUCUUUUGGUGUUCAG
hsa-miR-5100	1.281387153	3.99000112	1.353430244	2.948065582	0.003197692	0.017440045	UUCAGAUCCCAGCGGUGCCUCU
hsa-miR-4745-3p	1.561753341	3.869829928	1.201654171	3.220419005	0.001280034	0.008879898	UGGCCCGGCGACGUCUCACGGUC
hsa-miR-452-3p	2.100889942	4.284332939	1.020641911	4.197684704	2.70E-05	0.000375708	CUCAUCUGCAAAGAAGUAAGUG
hsa-miR-937-5p	1.453500066	3.339121087	1.155076815	2.890821669	0.003842361	0.020160235	GUGAGUCAGGGUGGGGCUGG
hsa-mir-6511a-4	0.931734967	2.683071183	1.219306646	2.200489263	0.027772201	0.098600234	CCUGCAGGCAGAAGUGGGGCUGACAGGGCAGAGGGUUGCGCCCCCUCACCAUCCCUUCUGCCUGCAG
hsa-mir-4435-2	2.058695838	3.031683831	1.118152996	2.71133185	0.006701352	0.032583114	GCAAAUGGCCAGAGCUCACACAGAGGGAUGAGUGCACUUCACCUGCAGUGUGACUCAGCAGGCCAACAGAUGCU
hsa-miR-4700-3p	1.236383909	3.497903026	1.297897559	2.695053244	0.007037738	0.033878823	CACAGGACUGACUCCUCACCCCAGUG
hsa-miR-196b-3p	1.24337302	3.330299731	1.201639891	2.771462363	0.005580512	0.027702064	UCGACAGCACGACACUGCCUUC
hsa-miR-4687-3p	0.911090294	2.9720464	1.423988395	2.087128245	0.036876543	0.12096904	UGGCUGUUGGAGGGGGCAGGC
hsa-miR-33a-3p	4.940761895	0.296428344	1.053044663	0.281496459	0.778329644	0.871819485	CAAUGUUUCCACAGUGCAUCAC
hsa-miR-500b-5p	2.106644201	3.266063663	0.904221912	3.612015611	0.000303826	0.002708301	AAUCCUUGCUACCUGGGU
hsa-mir-1285-1	2.063117559	3.749007389	0.942963396	3.975771917	7.02E-05	0.00075688	UGUAGAGAUAGGAUCUCACUUUGUUGCCCAGGCUGGUCUCAAACUCCUGGUCUGGGCAACAAAGUGAGACCUUAUCUCUACAAG
hsa-mir-3180-4	1.383125374	3.342581256	1.154905406	2.894246782	0.003800693	0.020004919	GCUCCGCCCCACGUCGCAUGCGCCCCGGGAACGCGUGGGGCGGAGCUUCCGGAGGCCCCGCUCUGCUGCCGACCCUGUGGAGCGGAGGGUGAAGCCUCCGGAUGCCAGUCCCUCAUCGCUGGCCUGGUCGCGCUGUGGCGAAGGGGGCGGAGC
hsa-miR-342-5p	2.030913405	4.273505373	1.021401141	4.183963774	2.86E-05	0.000383038	AGGGGUGCUAUCUGUGAUUGA
hsa-miR-500a-5p	2.030913405	4.273505373	1.021401141	4.183963774	2.86E-05	0.000383038	UAAUCCUUGCUACCUGGGUGAGA
hsa-miR-3180	1.361760207	3.742905959	1.256362179	2.979161599	0.002890383	0.016434234	UGGGGCGGAGCUUCCGGAG
hsa-miR-3180-3p	1.361760207	3.742905959	1.256362179	2.979161599	0.002890383	0.016434234	UGGGGCGGAGCUUCCGGAGGCC
hsa-miR-3180_1	1.361760207	3.742905959	1.256362179	2.979161599	0.002890383	0.016434234	NA
hsa-miR-3180-3p_1	1.361760207	3.742905959	1.256362179	2.979161599	0.002890383	0.016434234	NA
hsa-miR-3180-3p_2	1.361760207	3.742905959	1.256362179	2.979161599	0.002890383	0.016434234	NA
hsa-miR-155-3p	0.730343929	0.770623321	1.231913355	0.625549937	0.531610185	0.687527056	CUCCUACAUAUUAGCAUUAACA
hsa-miR-219a-5p	0.869231041	2.539391512	1.176622297	2.158204479	0.030911937	0.106653464	UGAUUGUCCAAACGCAAUUCU
hsa-miR-20a-3p	0.880311779	2.40698159	1.164506388	2.066954389	0.038738452	0.124009704	ACUGCAUUAUGAGCACUUAAAG
hsa-let-7g-3p	1.705463385	3.947883017	1.097325531	3.597731854	0.000321004	0.002830985	CUGUACAGGCCACUGCCUUGC
hsa-miR-4286	1.173897359	3.514164715	1.191608386	2.949093642	0.003187074	0.0174395	ACCCCACUCCUGGUACC
hsa-miR-200c-5p	0.837026887	3.022263471	1.269398434	2.380862769	0.017272145	0.070189256	CGUCUUACCCAGCAGUGUUUGG
hsa-miR-105-3p	2.07462912	1.336571265	1.002465248	1.333284389	0.182438495	0.341730721	ACGGAUGUUUGAGCAUGUGCUA
hsa-mir-3684	0.509138022	1.705666737	1.236764277	1.379136485	0.167852677	0.325877913	AAUCUAAAGGACCUGUACUAGGUUUAACAUGUUGAGCAUUACUCAUGUUAGACCUAGUACACGUCCUUUAGAUU
hsa-miR-16-1-3p	0.552181164	1.360437029	1.23381428	1.102627074	0.270189148	0.452041985	CCAGUAUUAACUGUGCUGCUGA
hsa-miR-3654	1.613486534	4.403775185	1.234899667	3.566099582	0.000362334	0.003066225	GACUGGACAAGCUGAGGAA
hsa-miR-3074-3p	1.635008105	3.930092748	1.098475938	3.577768628	0.00034654	0.002977012	GAUAUCAGCUCAGUAGGCACCG
hsa-miR-10396b-3p	1.635008105	3.930092748	1.098475938	3.577768628	0.00034654	0.002977012	GGCCCCGGGCCCUCGACCGGAC
hsa-miR-10396a-3p	1.635008105	3.930092748	1.098475938	3.577768628	0.00034654	0.002977012	GGCCCCGGGCCCUCGACCGGG
hsa-miR-4426	0.760320364	3.434840293	1.509920392	2.274848603	0.022915013	0.086238853	GAAGAUGGACGUACUUU
hsa-miR-2355-3p	0.781841936	3.019699156	1.27561314	2.367253096	0.017920673	0.07194304	AUUGUCCUUGCUGUUUGGAGAU
hsa-miR-10523-5p	2.304654269	-2.439066646	1.488110236	-1.639036266	0.101205707	0.240055883	GACAAUGAUGAGAAGACCUGAGGA
hsa-miR-652-5p	0.519918569	1.710164605	1.253991186	1.363777213	0.172637694	0.331301539	CAACCCUAGGAGAGGGUGCCAUUCA
hsa-miR-146b-3p	1.309558085	3.517836527	1.184078312	2.970949211	0.002968809	0.016517735	GCCCUGUGGACUCAGUUCUGGU
hsa-miR-10401-5p	1.309558085	3.517836527	1.184078312	2.970949211	0.002968809	0.016517735	CGUGUGGGAAGGCGUGGGGU
hsa-miR-10401-5p_1	1.309558085	3.517836527	1.184078312	2.970949211	0.002968809	0.016517735	NA
hsa-miR-10401-5p_2	1.309558085	3.517836527	1.184078312	2.970949211	0.002968809	0.016517735	NA
hsa-miR-10401-5p_3	1.309558085	3.517836527	1.184078312	2.970949211	0.002968809	0.016517735	NA
hsa-miR-6724-5p	0.987957942	3.028393488	1.254932974	2.413191422	0.015813512	0.064924155	CUGGGCCCGCGGCGGGCGUGGGG
hsa-miR-6724-5p_1	0.987957942	3.028393488	1.254932974	2.413191422	0.015813512	0.064924155	NA
hsa-miR-6724-5p_2	0.987957942	3.028393488	1.254932974	2.413191422	0.015813512	0.064924155	NA
hsa-miR-6724-5p_3	0.987957942	3.028393488	1.254932974	2.413191422	0.015813512	0.064924155	NA
hsa-miR-3138	1.541368972	2.906338051	1.232515384	2.358054178	0.018371012	0.07321908	UGUGGACAGUGAGGUAGAGGGAGU
hsa-miR-10393-5p	1.277353931	4.279789585	1.472167319	2.907135303	0.003647554	0.019383476	AGAAUUCUCUUAUCCAACAUCAACA
hsa-miR-6741-5p	0.814542208	2.649259788	1.397633656	1.895532336	0.058021912	0.161710447	GUGGGUGCUGGUGGGAGCCGUG
hsa-miR-10394-3p	4.433380798	5.997122425	1.115752892	5.374955752	7.66E-08	2.27E-06	UGGGCGCGCCGGGACUGUGAGAC
hsa-miR-6851-5p	2.071044415	3.543298639	1.053244427	3.364175065	0.000767728	0.005812299	AGGAGGUGGUACUAGGGGCCAGC
hsa-miR-1244_2	0.543200205	3.399760016	1.919478434	1.771189484	0.076529197	0.196605402	NA
hsa-miR-1244_3	0.543200205	3.399760016	1.919478434	1.771189484	0.076529197	0.196605402	NA
hsa-miR-1244	0.543200205	3.399760016	1.919478434	1.771189484	0.076529197	0.196605402	AAGUAGUUGGUUUGUAUGAGAUGGUU
hsa-miR-1244_1	0.543200205	3.399760016	1.919478434	1.771189484	0.076529197	0.196605402	NA
hsa-miR-3652	0.553641038	3.079625754	1.647416276	1.86936708	0.061571761	0.167619681	CGGCUGGAGGUGUGAGGA
hsa-miR-6728-3p	0.532517622	3.862302515	2.316214465	1.667506431	0.095413747	0.232489858	UCUCUGCUCUGCUCUCCCCAG
hsa-miR-3179_2	0.852739127	2.904875737	1.277643104	2.273620645	0.022988805	0.086238853	NA
hsa-miR-3179_3	0.852739127	2.904875737	1.277643104	2.273620645	0.022988805	0.086238853	NA
hsa-miR-2277-3p	0.466053292	2.115888262	1.483426667	1.426351777	0.153766826	0.305689925	UGACAGCGCCCUGCCUGGCUC
hsa-miR-4742-3p	0.563090812	1.355692239	1.376487249	0.984892696	0.324676781	0.509708902	UCUGUAUUCUCCUUUGCCUGCAG
hsa-mir-3179-1	0.489436136	1.982037801	1.362205293	1.455021362	0.145663348	0.293493243	CAGGAUCACAGACGUUUAAAUUACACUCCUUCUGCUGUGCCUUACAGCAGUAGAAGGGGUGAAAUUUAAACGUCUGUGAUCCUG
hsa-mir-3179-2	0.489436136	1.982037801	1.362205293	1.455021362	0.145663348	0.293493243	CAGGAUCACAGACGUUUAAAUUACACUCCUUCUGCUGUGCCUUACAGCAGUAGAAGGGGUGAAAUUUAAACGUCUGUGAUCCUG
hsa-mir-3179-3	0.489436136	1.982037801	1.362205293	1.455021362	0.145663348	0.293493243	CAGGAUCACAGACGUUUAAAUUACACUCCUUCUGCUGUGCCUUACAGCAGUAGAAGGGGUGAAAUUUAAACGUCUGUGAUCCUG
hsa-mir-3179-4	0.489436136	1.982037801	1.362205293	1.455021362	0.145663348	0.293493243	CAGGAUCACAGACGUUUAAAUUACACUCCUUCUGCUGUGCCUUACAGCAGUAGAAGGGGUGAAAUUUAAACGUCUGUGAUCCUG
hsa-miR-5581-3p	0.853795981	-1.019671275	1.43226774	-0.711927838	0.476509463	0.645467883	UUCCAUGCCUCCUAGAAGUUCC
hsa-miR-6734-5p	1.296228368	1.949893053	1.307901259	1.490856469	0.135999182	0.280759098	UUGAGGGGAGAAUGAGGUGGAGA
hsa-miR-1228-3p	0.770680728	0.641175803	1.304444737	0.491531596	0.623050511	0.758311445	UCACACCUGCCUCGCCCCCC
hsa-miR-5088-3p	1.181912793	2.879833481	2.238871173	1.28628816	0.198342513	0.359598594	UCCCUUCUUCCUGGGCCCUCA
hsa-miR-4482-3p	3.242001628	2.065469931	1.166439112	1.770748177	0.076602587	0.196605402	UUUCUAUUUCUCAGUGGGGCUC
hsa-mir-3181	0.770962758	2.858654948	1.391986558	2.05365126	0.040009457	0.127045627	CGGCGACCAUCGGGCCCUCGGCGCCGGCCCGUUAGUUGCCCGGGCCCGAGCCGGCCGGGCCCGCGGGUUGCCG
hsa-mir-449b	0.506114412	-0.281037262	1.526255458	-0.18413514	0.85390744	0.916361512	UGACCUGAAUCAGGUAGGCAGUGUAUUGUUAGCUGGCUGCUUGGGUCAAGUCAGCAGCCACAACUACCCUGCCACUUGCUUCUGGAUAAAUUCUUCU
hsa-miR-3916	1.672282838	3.581955005	1.305422995	2.743903714	0.006071334	0.029781871	AAGAGGAAGAAAUGGCUGGUUCUCAG
hsa-miR-4638-3p	0.805922459	2.681501444	1.588488622	1.688083508	0.0913952	0.225495895	CCUGGACACCGCUCAGCCGGCCG
hsa-miR-3680-5p	0.971609184	2.94894886	1.274544422	2.313727799	0.020682658	0.080876998	GACUCACUCACAGGAUUGUGCA
hsa-miR-3680-5p_1	0.971609184	2.94894886	1.274544422	2.313727799	0.020682658	0.080876998	NA
hsa-mir-4466	1.72758532	4.894040624	1.278234676	3.828749693	0.000128796	0.001278704	ACGCGGGUGCGGGCCGGCGGGGUAGAAGCCACCCGGCCCGGCCCGGCCCGGCGA
hsa-miR-4466	1.72758532	4.894040624	1.278234676	3.828749693	0.000128796	0.001278704	GGGUGCGGGCCGGCGGGG
hsa-miR-181d-3p	1.407988387	3.862671154	1.222910056	3.158589737	0.001585345	0.010307851	CCACCGGGGGAUGAAUGUCAC
hsa-miR-4520-3p	0.544381384	3.103009992	1.618918672	1.91671765	0.055273812	0.155857109	UUGGACAGAAAACACGCAGGAA
hsa-miR-4520-5p_1	0.544381384	3.103009992	1.618918672	1.91671765	0.055273812	0.155857109	NA
hsa-miR-584-3p	1.467710121	2.292970472	1.103763935	2.077410212	0.037763714	0.121813694	UCAGUUCCAGGCCAACCAGGCU
hsa-miR-133a-3p	3.793196237	5.146429445	1.213068733	4.242487918	2.21E-05	0.000315957	UUUGGUCCCCUUCAACCAGCUG
hsa-miR-133a-3p_1	2.435273517	4.719239058	1.181519019	3.994213365	6.49E-05	0.00072228	NA
hsa-mir-499a	1.345380912	0.204175296	1.321550315	0.154496801	0.877218033	0.926902006	GCCCUGUCCCCUGUGCCUUGGGCGGGCGGCUGUUAAGACUUGCAGUGAUGUUUAACUCCUCUCCACGUGAACAUCACAGCAAGUCUGUGCUGCUUCCCGUCCCUACGCUGCCUGGGCAGGGU
hsa-mir-499b	1.063478419	0.958774031	1.567969578	0.611474894	0.540885234	0.695705974	GGAAGCAGCACAGACUUGCUGUGAUGUUCACGUGGAGAGGAGUUAAACAUCACUGCAAGUCUUAACAGCCGCC
hsa-miR-499a-5p	1.143322059	0.674861264	1.266077557	0.533033115	0.594010657	0.738836962	UUAAGACUUGCAGUGAUGUUU
hsa-miR-499b-3p	0.964946242	1.338890496	1.522037443	0.879669881	0.37903817	0.559950965	AACAUCACUGCAAGUCUUAACA
hsa-miR-193a-3p	0.535084054	1.45302051	1.451888497	1.000779683	0.316933334	0.502366604	AACUGGCCUACAAAGUCCCAGU
hsa-miR-767-3p	1.282826899	3.847722823	1.224272066	3.142865814	0.001673025	0.010751456	UCUGCUCAUACCCCAUGGUUUCU
hsa-miR-4791	0.564186647	1.315087067	1.334562333	0.985407001	0.324424192	0.509708902	UGGAUAUGAUGACUGAAA
hsa-miR-6729-5p	1.39592785	4.256962796	1.361729435	3.126144362	0.001771146	0.011338069	UGGGCGAGGGCGGCUGAGCGGC
hsa-miR-1290	2.599267937	6.616372413	1.201097441	5.508605869	3.62E-08	1.16E-06	UGGAUUUUUGGAUCAGGGA
hsa-mir-1290	1.556312474	5.833865585	1.415542237	4.121293899	3.77E-05	0.000466158	GAGCGUCACGUUGACACUCAAAAAGUUUCAGAUUUUGGAACAUUUCGGAUUUUGGAUUUUUGGAUCAGGGAUGCUCAA
hsa-mir-144	4.38037163	6.864333703	1.660414968	4.134107339	3.56E-05	0.000447581	UGGGGCCCUGGCUGGGAUAUCAUCAUAUACUGUAAGUUUGCGAUGAGACACUACAGUAUAGAUGAUGUACUAGUCCGGGCACCCCC
hsa-miR-3617-3p	1.639694104	2.108975223	1.278610231	1.64942777	0.099060029	0.235979208	CAUCAGCACCCUAUGUCCUUUCU
hsa-miR-4638-5p	1.341235786	5.203751078	1.639450773	3.174081934	0.001503113	0.009928927	ACUCGGCUGCGGUGGACAAGU
hsa-miR-338-3p	2.374967282	0.764966676	1.25012947	0.611909962	0.54059733	0.695705974	UCCAGCAUCAGUGAUUUUGUUG
hsa-mir-133a-2	2.446495975	4.61219544	1.310687447	3.518913261	0.000433318	0.003556643	GGGAGCCAAAUGCUUUGCUAGAGCUGGUAAAAUGGAACCAAAUCGACUGUCCAAUGGAUUUGGUCCCCUUCAACCAGCUGUAGCUGUGCAUUGAUGGCGCCG
hsa-mir-133a-1	0.751702784	3.230650673	1.367734239	2.362045623	0.018174405	0.072785421	ACAAUGCUUUGCUAGAGCUGGUAAAAUGGAACCAAAUCGCCUCUUCAAUGGAUUUGGUCCCCUUCAACCAGCUGUAGCUAUGCAUUGA
hsa-miR-3648	1.583745537	4.589158846	1.185152458	3.872209701	0.000107853	0.001097058	AGCCGCGGGGAUCGCCGAGGG
hsa-miR-3648_1	1.583745537	4.589158846	1.185152458	3.872209701	0.000107853	0.001097058	NA
hsa-miR-3942-3p	0.486841819	-0.209440964	1.946999961	-0.107571119	0.914335908	0.951047011	UUUCAGAUAACAGUAUUACAU
hsa-mir-600	0.499827987	-0.246805146	1.94455905	-0.12692088	0.89900302	0.938563214	AAGUCACGUGCUGUGGCUCCAGCUUCAUAGGAAGGCUCUUGUCUGUCAGGCAGUGGAGUUACUUACAGACAAGAGCCUUGCUCAGGCCAGCCCUGCCC
hsa-miR-4786-5p	1.011652037	1.125270667	1.550397751	0.725794826	0.467964559	0.640697968	UGAGACCAGGACUGGAUGCACC
hsa-mir-3609	2.008144162	4.752071496	1.757614001	2.703705987	0.006857093	0.033145949	GUAACAGUAACUUUUAUUCUCAUUUUCCUUUUCUCUACCUUGUAGAGAAGCAAAGUGAUGAGUAAUACUGGCUGGAGCCC
hsa-miR-34b-5p	0.599824902	3.249363453	1.549475535	2.097073093	0.035987105	0.119468101	UAGGCAGUGUCAUUAGCUGAUUG
hsa-mir-8074	0.90449122	4.95922379	1.960798024	2.529186448	0.011432728	0.05109289	CCAGUUCCUGAGUUUAUGCAAGAUGCCCAUGGGAGCCCAGAGACGUCCUAUGGCGAGACUGGCAUGUACUCACACAACUGA
hsa-mir-7705	0.600223057	3.24242724	1.785382047	1.816097146	0.069355471	0.185171291	AAUAGCUCAGAAUGUCAGUUCUGUUUUAAGUAACAGAAUUGAUAACUGAGCAAGGAA
hsa-mir-1184-1	0.567620748	4.47830469	2.697361371	1.660253883	0.096863389	0.233429504	CUUGCAGAACGAGGUGAAGGAGGUGGUUCUGCUCAGCAGUCAACAGUGGCCACAUCUCCACCUGCAGCGACUUGAUGGCUUCCGUGUCCUUUUCGUGGG
hsa-mir-1184-2	0.567620748	4.47830469	2.697361371	1.660253883	0.096863389	0.233429504	CUUGCAGAACGAGGUGAAGGAGGUGGUUCUGCUCAGCAGUCAACAGUGGCCACAUCUCCACCUGCAGCGACUUGAUGGCUUCCGUGUCCUUUUCGUGGG
hsa-mir-1184-3	0.567620748	4.47830469	2.697361371	1.660253883	0.096863389	0.233429504	CUUGCAGAACGAGGUGAAGGAGGUGGUUCUGCUCAGCAGUCAACAGUGGCCACAUCUCCACCUGCAGCGACUUGAUGGCUUCCGUGUCCUUUUCGUGGG
hsa-miR-7108-5p	0.694525336	4.959220766	2.066994802	2.399242011	0.016429052	0.066927196	GUGUGGCCGGCAGGCGGGUGG
hsa-mir-3184	5212.835125	0.243118915	1.602341234	0.151727304	0.879402021	0.927511801	AAGCAAGACUGAGGGGCCUCAGACCGAGCUUUUGGAAAAUAGAAAAGUCUCGCUCUCUGCCCCUCAGCCUAACUU
hsa-miR-3184-5p	1678.983959	-0.539181577	1.371867865	-0.39302734	0.694299289	0.81009727	UGAGGGGCCUCAGACCGAGCUUUU
hsa-miR-3184-3p	797.954621	1.668999815	1.253474827	1.331498471	0.183025048	0.341730721	AAAGUCUCGCUCUCUGCCCCUCA
hsa-miR-423-5p	797.954621	1.668999815	1.253474827	1.331498471	0.183025048	0.341730721	UGAGGGGCAGAGAGCGAGACUUU
hsa-mir-4467	2.079232515	0.306539496	1.233701032	0.24847146	0.80376965	0.887159246	UGGUGGCGGCGGUAGUUAUGGGCUUCUCUUUCUCACCAGCAGCCCCUGGGCCGCCGCCUCCCU
hsa-mir-3177	4.04483583	1.895810769	0.924391656	2.050873952	0.040279223	0.127448383	CCACGUGCCAUGUGUACACACGUGCCAGGCGCUGUCUUGAGACAUUCGCGCAGUGCACGGCACUGGGGACACGUGGCACUGG
hsa-miR-556-5p	9.937060388	0.125162806	0.990869918	0.126316082	0.899481726	0.938563214	GAUGAGCUCAUUGUAAUAUGAG
hsa-miR-548v	6.491755408	-0.087426894	1.004538867	-0.087031868	0.930646182	0.957881655	AGCUACAGUUACUUUUGCACCA
hsa-mir-6837	1.900179052	0.93092717	1.21348189	0.76715374	0.442990114	0.618575184	GUGGGACCAGGGCCAGCAGGGAAUGUCAGGGCCACCCCUGACCUUCACUGUGACUCUGCUGCAG
hsa-mir-12114	0.478736756	-0.137524924	1.612638479	-0.085279451	0.932039228	0.957881655	GUGCUGUCACUGACCAGGUGGAGGUGUGAGGUCCUGGGGCAUCAUGGCAGGACCUUGGACAUCCACUUUCUCAGGUCUGCAGC
hsa-miR-6732-5p	0.932962317	1.598701371	2.197899821	0.727376815	0.466995154	0.639899144	UAGGGGGUGGCAGGCUGGCC
hsa-miR-643	1.012224665	0.332533047	1.570448697	0.211743973	0.83230678	0.902820664	ACUUGUAUGCUAGCUCAGGUAG
hsa-mir-3657	1.233078616	-0.60216896	1.162644783	-0.517930299	0.604506901	0.746788728	UGUGUCCCAUAAUUAAAUAAUGAAAUCUGAAAUCACCAAUAAUGGGACACUAAUGUGAUUAAUGUUGUUGUGUCCCAUUAUUGGUGAUUUCAGAUUUCAUAUAUGAUUAAGGACAUA
hsa-miR-4781-3p	1.025722192	1.534575094	1.475245896	1.040216481	0.298239336	0.484785117	AAUGUUGGAAUCCUCGCUAGAG
hsa-mir-4422	0.601462615	1.165197394	2.220626303	0.524715659	0.59978087	0.743315916	AGUUCUUCUGCAGACAAAAGCAUCAGGAAGUACCCACCAUGUACCAGUGGGCCCUUCUUGAUGCUCUUGAUUGCAGAGGAGCC
hsa-mir-4746	0.856970381	-0.998920551	1.369882895	-0.729201419	0.465878463	0.639899144	GUGUCUGUGCCGGUCCCAGGAGAACCUGCAGAGGCAUCGGGUCAGCGGUGCUCCUGCGGGCCGACACUCAC
hsa-miR-3939	0.730761477	-0.768691282	1.353817174	-0.567795487	0.570173844	0.721639873	UACGCGCAGACCACAGGAUGUC
hsa-miR-3145-5p	0.495135483	-0.194621821	1.987882533	-0.097904085	0.922008456	0.95602878	AACUCCAAACACUCAAAACUCA
hsa-miR-449b-3p	1.080789394	1.069430768	1.323292126	0.808159247	0.418998914	0.596893663	CAGCCACAACUACCCUGCCACU
hsa-mir-4781	1.144839412	0.988398191	1.221779849	0.808982233	0.418525366	0.596893663	AGGUGCACGCUCUAGCGGGGAUUCCAAUAUUGGGCCAAUUCCCCCAAUGUUGGAAUCCUCGCUAGAGCGUGCACUU
hsa-mir-6516	0.617097828	-0.527517059	1.363642941	-0.386843978	0.698871718	0.812969085	UGGGUUUUGAAUUUGCAGUAACAGGUGUGAGCAUUCUAGCAGCAGUUUGAUGAUCAUGUAUGAUACUGCAAACAGGACCUA
hsa-miR-5187-5p	1.508441183	0.942793864	1.342804269	0.702108182	0.4826117	0.651604397	UGGGAUGAGGGAUUGAAGUGGA
hsa-miR-708-5p	0.748803328	-0.820773516	1.328820065	-0.617670923	0.536792283	0.692608253	AAGGAGCUUACAAUCUAGCUGGG
hsa-miR-3662	1.016689106	-1.26158914	1.325551265	-0.951746774	0.341225422	0.527261649	GAAAAUGAUGAGUAGUGACUGAUG
hsa-miR-6886-5p	1.721040301	0.588538113	1.179924129	0.498793183	0.61792509	0.75617312	CCCGCAGGUGAGAUGAGGGCU
hsa-mir-450a-2	1.815051532	-1.133109708	1.170624151	-0.967953469	0.333067609	0.518522155	CCAAAGAAAGAUGCUAAACUAUUUUUGCGAUGUGUUCCUAAUAUGUAAUAUAAAUGUAUUGGGGACAUUUUGCAUUCAUAGUUUUGUAUCAAUAAUAUGG
hsa-miR-6502-5p	0.572501807	1.377545376	2.559684332	0.538170023	0.590459673	0.738210234	AGCUCUAGAAAGAUUGUUGACC
hsa-miR-4761-3p	1.765322064	1.060040869	1.542542561	0.687203644	0.491954408	0.659919425	GAGGGCAUGCGCACUUUGUCC
hsa-mir-2276	0.943727766	1.48121769	1.899697079	0.779712569	0.435560079	0.611998823	GUGUUCUUCCAGUCCGCCCUCUGUCACCUUGCAGACGGCUUUCUCUCCGAAUGUCUGCAAGUGUCAGAGGCGAGGAGUGGCAGCUGCAU
hsa-miR-1913	2.226350774	2.290632618	1.496380963	1.530781716	0.12582335	0.268664028	UCUGCCCCCUCCGCUGCUGCCA
hsa-miR-4748	1.004702313	1.226268065	1.684921926	0.72778925	0.466742606	0.639899144	GAGGUUUGGGGAGGAUUUGCU
hsa-mir-4723	1.775750007	1.691099853	1.327998311	1.273420183	0.202868979	0.363628938	AGUUGGUGGGGGAGCCAUGAGAUAAGAGCACCUCCUAGAGAAUGUUGAACUAAAGGUGCCCUCUCUGGCUCCUCCCCAAAG
hsa-miR-9899	0.562748203	1.38156515	1.64501914	0.839847462	0.400993918	0.580076945	CGGGCGCCGCGCUCCCGCCCGC
hsa-miR-216a-3p	1.415129978	2.45863474	1.448000392	1.697951709	0.089516877	0.221190732	UCACAGUGGUCUCUGGGAUUAU
hsa-miR-6780b-3p	1.052395832	1.701445401	1.31210606	1.29672856	0.194724599	0.356187011	UCCCUUGUCUCCUUUCCCUAG
hsa-miR-4422	0.511186111	1.73405583	2.060741102	0.841471948	0.400083594	0.579841432	AAAAGCAUCAGGAAGUACCCA
hsa-miR-1278	0.958392898	1.39557783	1.29643694	1.076471818	0.281716298	0.465224723	UAGUACUGUGCAUAUCAUCUAU
hsa-miR-409-3p	7.836096476	3.521624926	0.732427066	4.80815782	1.52E-06	3.61E-05	GAAUGUUGCUCGGUGAACCCCU
hsa-mir-3688-1	0.497891872	1.833681328	1.688743081	1.085826109	0.277555933	0.459703443	UCUUCACUUUCAAGAGUGGCAAAGUCUUUCCAUAUGUAUGUAUGUAUGUCUGUUACACAUAUGGAAAGACUUUGCCACUCUUUAAAGUGAAGA
hsa-mir-3688-2	0.497891872	1.833681328	1.688743081	1.085826109	0.277555933	0.459703443	UCACUUUAAAGAGUGGCAAAGUCUUUCCAUAUGUGUAACAGACAUACAUACAUACAUAUGGAAAGACUUUGCCACUCUUGAAAGUGA
hsa-mir-4779	0.796065197	2.838039095	2.974586481	0.954095338	0.340035386	0.525912938	UAAAUGUCUUACUGCUUUUACUGUUCCCUCCUAGAGUCCAUUCUUUACUCUAGGAGGGAAUAGUAAAAGCAGUAAGACAUUUA
hsa-mir-548v	4.079654463	-1.990157775	1.30078851	-1.529962603	0.126025986	0.268664028	AAUACUAGGUUUGAGCAAAAGUAAUUGCGGUUUUGCCAUCAUGCCAAAAGCUACAGUUACUUUUGCACCAGCCUAAUAUU
hsa-miR-6850-3p	2.110420088	2.412444365	1.252661432	1.925855067	0.054122473	0.153393266	CCCGGCCGGAACGCCGCACU
hsa-miR-4655-5p	0.798167956	0.873527676	1.381894704	0.63212318	0.527306389	0.683560589	CACCGGGGAUGGCAGAGGGUCG
hsa-miR-933	2.241222774	3.007296276	1.197796941	2.510689561	0.012049561	0.053275125	UGUGCGCAGGGAGACCUCUCCC
hsa-miR-4723-3p	0.726879242	1.207943817	1.308806309	0.922935508	0.356040815	0.542019177	CCCUCUCUGGCUCCUCCCCAAA
hsa-mir-6862-1	0.481159607	2.036652804	1.488410063	1.368341195	0.171205302	0.330837285	CGAAGCGGGCAUGCUGGGAGAGACUUUGUGAUUUGUCUCCAAAGCCUCACCCAGCUCUCUGGCCCUCUAG
hsa-mir-6862-2	0.481159607	2.036652804	1.488410063	1.368341195	0.171205302	0.330837285	CGAAGCGGGCAUGCUGGGAGAGACUUUGUGAUUUGUCUCCAAAGCCUCACCCAGCUCUCUGGCCCUCUAG
hsa-mir-6892	0.466228992	2.16697375	1.532396632	1.414107618	0.157330307	0.310372062	GUAAGGGACCGGAGAGUAGGAAAAGCAGGGCUCAGGGCCAGAGAGACUGGGCAUAGAACUAAGGAGGAUGGUGUCCUCCUGACUGCAUCUCUCUUCCCUCUCCCACCCCUUGCAG
hsa-miR-654-3p	8.593170007	1.889091792	1.140351115	1.656587842	0.097602832	0.234007645	UAUGUCUGCUGACCAUCACCUU
hsa-mir-494	5.005065923	3.101546502	0.907010186	3.419527752	0.000627299	0.004976375	GAUACUCGAAGGAGAGGUUGUCCGUGUUGUCUUCUCUUUAUUUAUGAUGAAACAUACACGGGAAACCUCUUUUUUAGUAUC
hsa-mir-6858	2.586010242	3.37467795	0.987911167	3.415973076	0.000635545	0.004994001	GUGAGGAGGGGCUGGCAGGGACCCCUCCAAGUUGGGGACGGCAGCCAGCCCCUGCUCACCCCUCGCC
hsa-miR-6773-5p	0.937763015	2.567474377	1.811764223	1.417112859	0.156449934	0.309539368	UUGGGCCCAGGAGUAAACAGGAU
hsa-mir-20b	1.103954076	-1.378637945	1.798635783	-0.766490892	0.443384269	0.618575184	AGUACCAAAGUGCUCAUAGUGCAGGUAGUUUUGGCAUGACUCUACUGUAGUAUGGGCACUUCCAGUACU
hsa-miR-362-3p	3.180544498	-0.746334783	1.201174433	-0.621337553	0.53437755	0.690029578	AACACACCUAUUCAAGGAUUCA
hsa-mir-664b	3.119951071	2.678828439	0.802684083	3.337338431	0.000845849	0.006232966	UGGGCUAAGGGAGAUGAUUGGGUAGAAAGUAUUAUUCUAUUCAUUUGCCUCCCAGCCUACA
hsa-mir-10527	3.492247224	2.907307407	0.767862842	3.786232707	0.000152948	0.001443338	AAAGCAAAUGUUGGGUGAACGGCUGUUUCCUCUUAUUCAAGCCAUGCACCUUACUCUUGCUGGUA
hsa-miR-138-5p_1	1.391153094	0.257362191	1.255972831	0.204910636	0.837641945	0.904173402	NA
hsa-miR-129-5p	0.692339022	0.939436135	1.263448865	0.743548996	0.457149369	0.631602779	CUUUUUGCGGUCUGGGCUUGC
hsa-miR-129-5p_1	0.660533023	1.10662808	1.258608306	0.879247399	0.379267149	0.559950965	NA
hsa-mir-4662b	0.590077743	1.109305533	1.276745449	0.868854111	0.384926932	0.56578799	CACAAUUUCUAUUUAGCCAAUUGUCUAUCUUUAGGCAUUCAGAAUAGCUAAAGAUGGACAAUUGGCUAAAUAGACACUGUG
hsa-mir-4662a	0.590077743	1.109305533	1.276745449	0.868854111	0.384926932	0.56578799	UCUAUUUAGCCAAUUGUCCAUCUUUAGCUAUUCUGAAUGCCUAAAGAUAGACAAUUGGCUAAAUAGA
hsa-miR-4662a-5p	0.590077743	1.109305533	1.276745449	0.868854111	0.384926932	0.56578799	UUAGCCAAUUGUCCAUCUUUAG
hsa-miR-494-3p	4.401066227	3.38757116	0.872112627	3.884327617	0.000102613	0.001056727	UGAAACAUACACGGGAAACCUC
hsa-miR-144-3p	2.569190391	6.078513926	1.24930174	4.865529066	1.14E-06	2.82E-05	UACAGUAUAGAUGAUGUACU
hsa-miR-4520-2-3p	0.548807285	3.024227207	1.900963046	1.59089216	0.111633847	0.249624535	UUUGGACAGAAAACACGCAGGU
hsa-miR-6727-5p	1.526034243	4.349216831	1.72329328	2.523782156	0.011609985	0.051745578	CUCGGGGCAGGCGGCUGGGAGCG
hsa-miR-548j-3p	0.500352319	2.575954188	1.612068092	1.597918971	0.110061011	0.249624535	CAAAAACUGCAUUACUUUUGC
hsa-mir-643	1.524148153	1.675141748	1.294973031	1.29357269	0.195813061	0.356801565	ACCAAGUGAUAUUCAUUGUCUACCUGAGCUAGAAUACAAGUAGUUGGCGUCUUCAGAGACACUUGUAUGCUAGCUCAGGUAGAUAUUGAAUGAAAAA
hsa-miR-556-3p	1.065295998	-1.328243376	1.832027381	-0.725012841	0.468444153	0.640825417	AUAUUACCAUUAGCUCAUCUUU
hsa-miR-20b-3p	0.799154973	2.747994613	1.567248692	1.753387722	0.079535477	0.202876648	ACUGUAGUAUGGGCACUUCCAG
hsa-miR-3126-5p	1.509420976	3.250784234	1.349770029	2.40839859	0.016022677	0.06559407	UGAGGGACAGAUGCCAGAAGCA
hsa-miR-10527-5p	1.975004887	0.127195677	1.222626394	0.104034788	0.917141742	0.952770055	AAAGCAAAUGUUGGGUGAACGGC
hsa-miR-2276-3p	0.81754278	0.222482194	1.311087265	0.169692896	0.865251661	0.9190181	UCUGCAAGUGUCAGAGGCGAGG
hsa-miR-34a-3p	2.339507804	0.257728058	1.209566291	0.213074769	0.831268644	0.902820664	CAAUCAGCAAGUAUACUGCCCU
hsa-miR-653-3p	1.083487295	-0.105313224	1.253586629	-0.08400953	0.933048854	0.957881655	UUCACUGGAGUUUGUUUCAAUA
hsa-mir-6850	1.956818527	3.240463012	1.127574638	2.873834604	0.004055213	0.021076936	GUGCGGAACGCUGGCCGGGGCGGGAGGGGAAGGGACGCCCGGCCGGAACGCCGCACUCACG
hsa-miR-3159	0.631869378	0.885056022	1.276087633	0.69356994	0.487951951	0.656675596	UAGGAUUACAAGUGUCGGCCAC
hsa-mir-4444-1	1.004405409	2.503570282	1.404755253	1.782211012	0.074714828	0.194164866	GUGACGACUGGCCCCGCCUCUUCCUCUCGGUCCCAUAUUGAACUCGAGUUGGAAGAGGCGAGUCCGGUCUCAAA
hsa-mir-4444-2	1.004405409	2.503570282	1.404755253	1.782211012	0.074714828	0.194164866	GUGACGACUGGCCCCGCCUCUUCCUCUCGGUCCCAUAUUGAACUCGAGUUGGAAGAGGCGAGUCCGGUCUCAAA
hsa-mir-3159	0.590704362	1.083832072	1.291337888	0.839309434	0.401295691	0.580076945	CCAAAGUCCUAGGAUUACAAGUGUCGGCCACGGGCUGGGCACAGUGGCUCACGCCUGUAAUCCCAGCAUUUUGG
hsa-mir-4661	0.67860099	1.976557128	1.277843501	1.546791236	0.121913594	0.264919205	UUUACUCUGAACUAGCUCUGUGGAUCCUGACAGACAGCCUGAUAGACAGGAUCCACAGAGCUAGUCCAGAGUAAA
hsa-miR-598-5p	0.998979585	2.503648453	1.191475663	2.101300538	0.035614593	0.118810854	GCGGUGAUCCCGAUGGUGUGAGC
hsa-miR-548f-3p	1.52972065	0.122194332	1.310390791	0.093250298	0.925704716	0.957212196	AAAAACUGUAAUUACUUUU
hsa-mir-548f-1	1.231120395	0.833863955	1.245322687	0.669596694	0.503114922	0.664143742	AUUAGGUUGGUGCAAAAGUAAUCACAGUUUUUGACAUUACUUUCAAAGACAAAAACUGUAAUUACUUUUGGACCAACCUAAUAG
hsa-miR-548e-5p	2.198654019	3.56304611	1.188462207	2.998030638	0.002717304	0.015863695	CAAAAGCAAUCGCGGUUUUUGC
hsa-miR-4723-5p	0.560827452	2.643255238	1.601181484	1.650815516	0.098776251	0.235934544	UGGGGGAGCCAUGAGAUAAGAGCA
hsa-miR-6862-3p	0.864594739	3.596337894	1.560152194	2.305119915	0.021159858	0.081588477	CCUCACCCAGCUCUCUGGCCCUCU
hsa-miR-6862-3p_1	0.864594739	3.596337894	1.560152194	2.305119915	0.021159858	0.081588477	NA
hsa-miR-6763-5p	1.693983802	3.847060371	1.132895867	3.395775802	0.000684344	0.005252973	CUGGGGAGUGGCUGGGGAG
hsa-mir-6763	2.431349362	3.77009706	1.19779602	3.147528458	0.001646571	0.010622624	UUCUCCUGGGGAGUGGCUGGGGAGCAGACAGACCCAACCUCAUGCUCCCCGGCCUCUGCCCCCAG
hsa-miR-10393-3p	1.647887092	4.879135931	1.271171417	3.838298962	0.00012389	0.001244903	UGGUCAGAUUUGAACUCUUCAA
hsa-miR-4467	0.898139188	2.098117793	1.260562241	1.664430145	0.0960265	0.233429504	UGGCGGCGGUAGUUAUGGGCUU
hsa-mir-548q	0.511334426	2.322264362	1.3801209	1.682652846	0.092442315	0.22672982	AUAUUAGGCUGGUGCAAAAGUAAUGGCGGUUUUUGCCAUUACUUUUCAUUUUUACCAUUAAAAGUAAUGGCAAAAAGCAUGAUUACUUUUUCACCAACCU
hsa-miR-548q	0.479372022	2.869872497	1.457567527	1.968946512	0.048959234	0.142210426	GCUGGUGCAAAAGUAAUGGCGG
hsa-miR-6516-3p	2.098486004	1.908499954	1.143368451	1.669190673	0.095079598	0.232167855	AUCAUGUAUGAUACUGCAAACA
hsa-miR-4662b	0.537733359	1.390845986	1.309131945	1.062418491	0.288045743	0.47191684	AAAGAUGGACAAUUGGCUAAAU
hsa-mir-548d-1	0.799271189	2.515806223	1.251835589	2.009693801	0.044463606	0.133551919	AAACAAGUUAUAUUAGGUUGGUGCAAAAGUAAUUGUGGUUUUUGCCUGUAAAAGUAAUGGCAAAAACCACAGUUUCUUUUGCACCAGACUAAUAAAG
hsa-mir-548aa-1	0.799271189	2.515806223	1.251835589	2.009693801	0.044463606	0.133551919	CUUUAUUAGUCUGGUGCAAAAGAAACUGUGGUUUUUGCCAUUACUUUUACAGGCAAAAACCACAAUUACUUUUGCACCAACCUAAUAUAACUUGUUU
hsa-miR-548d-3p_1	0.799271189	2.515806223	1.251835589	2.009693801	0.044463606	0.133551919	NA
hsa-mir-548d-2	0.799271189	2.515806223	1.251835589	2.009693801	0.044463606	0.133551919	GAGAGGGAAGAUUUAGGUUGGUGCAAAAGUAAUUGUGGUUUUUGCCAUUGAAAGUAAUGGCAAAAACCACAGUUUCUUUUGCACCAACCUAAUAAAA
hsa-mir-548aa-2	0.799271189	2.515806223	1.251835589	2.009693801	0.044463606	0.133551919	UUUUAUUAGGUUGGUGCAAAAGAAACUGUGGUUUUUGCCAUUACUUUCAAUGGCAAAAACCACAAUUACUUUUGCACCAACCUAAAUCUUCCCUCUC
hsa-miR-548d-3p	0.799271189	2.515806223	1.251835589	2.009693801	0.044463606	0.133551919	CAAAAACCACAGUUUCUUUUGC
hsa-miR-6735-3p	1.222969477	2.290208829	1.302850387	1.757844839	0.078773914	0.201243681	AGGCCUGUGGCUCCUCCCUCAG
hsa-miR-192-3p	0.615032749	2.87413766	1.417763743	2.02723315	0.042638574	0.131893202	CUGCCAAUUCCAUAGGUCACAG
hsa-mir-4498	0.604350166	3.111502895	1.588206339	1.959130132	0.050097549	0.1437547	AGGGCUGGGCUGGCAGGGCAAGUGCUGCAGAUCUUUGUCUAAGCAGCCCCUGCCUUGGAUCUCCCA
hsa-miR-4492	0.903448939	4.447483781	1.697420372	2.620142809	0.008789295	0.04070573	GGGGCUGGGCGCGCGCC
hsa-miR-4520-5p	0.518226222	3.552287484	1.820726805	1.95102718	0.051053813	0.145692291	CCUGCGUGUUUUCUGUCCAA
hsa-mir-6847	0.82718368	2.872624143	1.34975347	2.128258386	0.033315666	0.112043357	GACCCACAGAGGACAGUGGAGUGUGAGCUGGAAGGAGUGGGCCUGGCUCAUGUGUCUGUCCUCUUCCAG
hsa-miR-545-3p	0.787732574	1.139012301	1.480373787	0.769408585	0.441650794	0.618460317	UCAGCAAACAUUUAUUGUGUGC
hsa-miR-6866-5p	0.87578361	1.949494831	1.458521233	1.336624238	0.181345323	0.341730721	UUAGAGGCUGGAAUAGAGAUUCU
hsa-miR-5008-5p	0.78275436	2.494425496	1.554876141	1.604259934	0.108656769	0.249624535	UGAGGCCCUUGGGGCACAGUGG
hsa-mir-7851	0.927032125	3.44942058	1.363820083	2.529234336	0.011431168	0.05109289	UGGCUCACUGCAGCCUCCCCGCCCCCUCAGGUGAUCCUCCCACCUCAUCCUCCCAAGUAGCUGGGAAUACAGGUGUGUGCCACCAUGCCUCUACAAGCUACCUGGGAGACUGAGGUUGGAAGAUUGCUUGAGCCUAGGAGGUCGAGGCGACAGUGAGCCA
hsa-miR-6513-3p	2.491347901	0.735970497	1.318942397	0.558000485	0.576844053	0.726753374	UCAAGUGUCAUCUGUCCCUAG
hsa-miR-6852-5p	0.784047305	0.375332513	1.696061236	0.221296558	0.82486153	0.899547959	CCCUGGGGUUCUGAGGACAUG
hsa-mir-450a-1	2.333033948	0.911720009	1.317510628	0.692002015	0.488936064	0.656933544	AAACGAUACUAAACUGUUUUUGCGAUGUGUUCCUAAUAUGCACUAUAAAUAUAUUGGGAACAUUUUGCAUGUAUAGUUUUGUAUCAAUAUA
hsa-mir-6857	1.194382734	1.650266554	1.823165078	0.905165733	0.365377593	0.549499968	GCUUGUUGGGGAUUGGGUCAGGCCAGUGUUCAAGGGCCCCUCCUCUAGUACUCCCUGUUUGUGUUCUGCCACUGACUGAGCUUCUCCCCACAG
hsa-miR-450a-1-3p	0.567370722	1.362107259	1.69517056	0.803522248	0.421672943	0.598058561	AUUGGGAACAUUUUGCAUGUAU
hsa-miR-323a-3p	2.429069113	2.423787369	1.23175135	1.967757023	0.049096001	0.142210426	CACAUUACACGGUCGACCUCU
hsa-mir-11401	0.818953387	2.525059924	1.982893922	1.273421587	0.202868481	0.363628938	CUCGCGGCUGUCACGUCUGCGGCUGUCACGUCUGCUAGGGGGUUGGGGGGUCCAGGAAGGGCAGCGAGU
hsa-mir-548k	1.485431552	2.254416381	1.252802434	1.799498724	0.071939826	0.190233223	CUUUUCUCAAGUAUUGCUGUUAGGUUGGUGCAAAAGUACUUGCGGAUUUUGCUUUACUUUUAAUGGCAAAAACCGCAAUUAUUUUUGCUUCAACCUAAUAUGAUGCAAAAUUGGCU
hsa-mir-5582	1.163987814	1.775479153	1.36795426	1.297908274	0.194318856	0.356187011	UAGGCACACUUAAAGUUAUAGCUACAUCAGUUAUAACUAUAUCAGUUAAAACUUUAAGUGUGCCUAGG
hsa-mir-9903	1.256783993	-0.672343769	1.53480491	-0.438064646	0.661339422	0.78998614	CCAGCUCUGGUUCCCCAGCCUACUGGAGGAUAAGAGGAUAUAAAGGUCUCUUAUCCUCCAGUAGACUAGGGAGCCAGAGCUGGUAAUAAAAGUC
hsa-mir-6800	1.261630479	2.018494737	1.495659509	1.349568351	0.177154482	0.337224031	ACCUGUAGGUGACAGUCAGGGGCGGGGUGUGGUGGGGCUGGGGCUGGCCCCCUCCUCACACCUCUCCUGGCAUCGCCCCCAG
hsa-miR-6825-5p	0.833575749	2.088078352	1.564703762	1.334487973	0.182043986	0.341730721	UGGGGAGGUGUGGAGUCAGCAU
hsa-mir-3143	0.534137081	1.448525601	1.636399741	0.885190559	0.376053864	0.558054448	UAGAUAACAUUGUAAAGCGCUUCUUUCGCGGUUGGGCUGGAGCAACUCUUUACAAUGUUUCUA
hsa-mir-145	4.443553886	5.786519171	1.393383858	4.1528536	3.28E-05	0.00042145	CACCUUGUCCUCACGGUCCAGUUUUCCCAGGAAUCCCUUAGAUGCUAAGAUGGGGAUUCCUGGAAAUACUGUUCUUGAGGUCAUGGUU
hsa-miR-5582-3p	0.665547424	1.514233799	1.51670387	0.998371421	0.318099286	0.503722158	UAAAACUUUAAGUGUGCCUAGG
hsa-miR-6748-3p	0.543523127	1.982946079	1.8834863	1.052806213	0.292429817	0.476275674	UCCUGUCCCUGUCUCCUACAG
hsa-miR-7111-5p	1.081237555	3.396215552	2.233231549	1.52076284	0.128319363	0.270339268	UGGGGGAGGAAGGACAGGCCAU
hsa-mir-7113	0.494262323	1.785622672	1.903357993	0.938143365	0.348170739	0.533132986	CUCCAGGGAGACAGUGUGUGAGGCCUCUUGCCAUGGCCUCCCUGCCCGCCUCUCUGCAG
hsa-mir-1288	0.500056969	1.680768716	1.536958985	1.093567709	0.274144618	0.456357205	GAGGGUGUUGAUCAGCAGAUCAGGACUGUAACUCACCAUAGUGGUGGACUGCCCUGAUCUGGAGACCACUGCCUU
hsa-miR-6800-3p	0.667377865	2.09500466	1.565350006	1.338361806	0.180778523	0.341626092	CACCUCUCCUGGCAUCGCCCC
hsa-mir-4424	1.891300245	2.333543403	1.185001775	1.96923199	0.048926457	0.142210426	CUUACAUCACACACAGAGUUAACUCAAAAUGGACUAAUUUUUCCACUAGUUAGUCCAUUUCAAGUUAACUCUGUGUGUGAUGUAGU
hsa-miR-664b-5p	1.310238257	3.100833007	1.210820504	2.560935331	0.010439079	0.047289596	UGGGCUAAGGGAGAUGAUUGGGUA
hsa-mir-4721	2.288866	5.085819097	2.050165211	2.480687443	0.01311293	0.056617807	GGGCCUGGUCAUGGUCAAGCCAGGUUCCAUCAAGCCCCACCAGAAGGUGGAGGCCCAGGUGAGGGCUCCAGGUGACGGUGGGCAGGGUU
hsa-mir-1294	1.164651571	2.5082426	1.805412319	1.389290731	0.164744361	0.321348413	CACCUAAUGUGUGCCAAGAUCUGUUCAUUUAUGAUCUCACCGAGUCCUGUGAGGUUGGCAUUGUUGUCUGGCAUUGUCUGAUAUACAACAGUGCCAACCUCACAGGACUCAGUGAGGUGAAACUGAGGAUUAGGAAGGUGUA
hsa-mir-4795	0.896695646	1.690071877	1.548696763	1.091286504	0.275146834	0.457107666	UGAUAUGGAAGAAAUCCAGAAGUGGCUAAUAAUAUUGACACUAUAACAAUAAUGUCAAUAUUAUUAGCCACUUCUGGAUUUAUGAAUCA
hsa-mir-6791	0.875003385	1.801853563	1.407079515	1.280562714	0.200347303	0.36216491	CCAGACCCCUGGGGCUGGGCAGGCGGAAAGAGGUCUGAACUGCCUCUGCCUCCUUGGUCUCCGGCAG
hsa-miR-138-5p	0.964524343	-0.136864801	1.524684666	-0.089765972	0.928473189	0.957881655	AGCUGGUGUUGUGAAUCAGGCCG
hsa-miR-4788	1.877411925	2.22121718	1.101111414	2.017250164	0.043669413	0.133340493	UUACGGACCAGCUAAGGGAGGC
hsa-miR-145-5p	4.547731269	6.072640943	1.495193907	4.061440402	4.88E-05	0.000573222	GUCCAGUUUUCCCAGGAAUCCCU
hsa-mir-3678	0.646744046	1.601587439	1.397702755	1.145871276	0.251848418	0.427674577	GAAUCCGGUCCGUACAAACUCUGCUGUGUUGAAUGAUUGGUGAGUUUGUUUGCUCAUUGAUUGAAUCACUGCAGAGUUUGUACGGACCGGAUUC
hsa-mir-3618	0.539292595	2.91052464	2.279142448	1.277026209	0.201592995	0.363628938	UAAGCUGAGUGCAUUGUGAUUUCCAAUAAUUGAGGCAGUGGUUCUAAAAGCUGUCUACAUUAAUGAAAAGAGCAAUGUGGCCAGCUUG
hsa-mir-6513	0.545107339	1.317314565	1.457897969	0.903571164	0.366222837	0.549499968	GCUUUGGGAUUGACGCCACAUGUCUCAGGUCCCCAGCUGAGUCAAGUGUCAUCUGUCCCUAGGC
hsa-miR-4504	1.201903835	2.461850634	1.415219669	1.739553716	0.081937412	0.205214849	UGUGACAAUAGAGAUGAACAUG
hsa-miR-577	29.51117401	-0.793702778	1.99463683	-0.397918441	0.690690306	0.808972995	UAGAUAAAAUAUUGGUACCUG
hsa-mir-122	20.70623363	5.852369345	0.635359533	9.211114408	3.23E-20	4.46E-18	CCUUAGCAGAGCUGUGGAGUGUGACAAUGGUGUUUGUGUCUAAACUAUCAAACGCCAUUAUCACACUAAAUAGCUACUGCUAGGC
hsa-mir-122b	20.70623363	5.852369345	0.635359533	9.211114408	3.23E-20	4.46E-18	CAGUAGCUAUUUAGUGUGAUAAUGGCGUUUGAUAGUUUAGACACAAACACCAUUGUCACACUCCACAGCUCUG
hsa-miR-122-5p	20.6951529	5.901537457	0.634922387	9.294895851	1.47E-20	2.44E-18	UGGAGUGUGACAAUGGUGUUUG
hsa-miR-122b-3p	20.3413486	6.040828857	0.648446272	9.315851008	1.21E-20	2.23E-18	AAACACCAUUGUCACACUCCAC
hsa-miR-612	3.239451927	4.618715789	1.234128692	3.742491216	0.000182205	0.001697167	GCUGGGCAGGGCUUCUGAGCUCCUU
hsa-miR-6810-5p	0.973568595	4.050809381	1.684551188	2.40468168	0.016186558	0.066101757	AUGGGGACAGGGAUCAGCAUGGC
hsa-miR-6794-5p	0.963127762	4.450216236	1.97030495	2.258643383	0.023905577	0.088274937	CAGGGGGACUGGGGGUGAGC
hsa-mir-577	8.932542339	-0.859702399	1.549293019	-0.554899808	0.578963193	0.728316369	UGGGGGAGUGAAGAGUAGAUAAAAUAUUGGUACCUGAUGAAUCUGAGGCCAGGUUUCAAUACUUUAUCUGCUCUUCAUUUCCCCAUAUCUACUUAC
hsa-miR-6821-3p	1.204068785	5.456471281	1.613128451	3.382539858	0.000718189	0.005487358	UGACCUCUCCGCUCCGCACAG
hsa-mir-6834	1.133613505	5.416081432	1.614163153	3.355349441	0.000792648	0.005946653	GUGAGGGACUGGGAUUUGUGGGGCGAGGAGGGACCUGUACUAGCCAUGGUUCUGAUCACAUAUGUCCCAUCCCUCCAUCAG
hsa-miR-548a-3p_1	1.075754051	1.412340724	1.33366596	1.058991356	0.289603716	0.473066957	NA
hsa-miR-548a-3p_2	1.011985648	1.745637198	1.311034511	1.331495993	0.183025863	0.341730721	NA
hsa-mir-378c	0.855637968	3.731227639	1.392625063	2.679276524	0.007378143	0.035253492	GGAGGCCAUCACUGGACUUGGAGUCAGAAGAGUGGAGUCGGGUCAGACUUCAACUCUGACUUUGAAGGUGGUGAGUGCCUC
hsa-mir-323a	0.855637968	3.731227639	1.392625063	2.679276524	0.007378143	0.035253492	UUGGUACUUGGAGAGAGGUGGUCCGUGGCGCGUUCGCUUUAUUUAUGGCGCACAUUACACGGUCGACCUCUUUGCAGUAUCUAAUC
hsa-miR-3678-5p	0.529208329	3.018048721	1.553925963	1.942208826	0.052111825	0.148396459	UCCGUACAAACUCUGCUGUG
hsa-miR-145-3p	3.135716129	6.900971155	1.504698018	4.586283144	4.51E-06	8.41E-05	GGAUUCCUGGAAAUACUGUUCU
hsa-mir-4655	0.539407412	2.853594433	1.863786865	1.531073368	0.125751261	0.268664028	CCAAGGGCACACCGGGGAUGGCAGAGGGUCGUGGGAAAGUGUUGACCCUCGUCAGGUCCCCGGGGAGCCCCUGG
hsa-miR-548p	0.508084913	3.557968133	1.81623186	1.958983438	0.050114726	0.1437547	UAGCAAAAACUGCAGUUACUUU
hsa-miR-6857-3p	0.508084913	3.557968133	1.81623186	1.958983438	0.050114726	0.1437547	UGACUGAGCUUCUCCCCACAG
hsa-miR-4721	1.529997548	5.831519838	1.889619731	3.086081152	0.002028135	0.012597846	UGAGGGCUCCAGGUGACGGUGG
hsa-mir-6795	0.898265579	2.791853073	1.425762668	1.958147127	0.050212751	0.143787118	AGGGUUGGGGGGACAGGAUGAGAGGCUGUCUUCAUUCCCUCUUGACCACCCCUCGUUUCUUCCCCCAG
hsa-miR-4999-5p	1.592601401	2.054038619	1.345580235	1.526507721	0.126883469	0.269363369	UGCUGUAUUGUCAGGUAGUGA
hsa-miR-874-5p	0.589484623	1.51190109	1.515442812	0.997662913	0.318442843	0.503722158	CGGCCCCACGCACCAGGGUAAGA
hsa-mir-4999	0.926009738	0.533594585	1.534557788	0.347718795	0.72805138	0.832489095	AUAGAAAAUAAAACACAUACUGCUGUAUUGUCAGGUAGUGAUAGGAUUUAUCACUACCUGACAAUACAGUAUGUGUUUGUUUUAUAUAUUU
hsa-miR-3692-3p	1.093018729	2.971691795	1.464637715	2.028960312	0.042462333	0.131893202	GUUCCACACUGACACUGCAGAAGU
hsa-mir-4504	0.605816851	2.814089339	1.534972764	1.833315486	0.066755668	0.179385571	CUAAGAUAAUGUCCUCCAGGUUCAUCUCUGUUGUCAUUUGUGGCAUGGACCAUUUGUGACAAUAGAGAUGAACAUGGAGGAUAUUAUCUUAA
hsa-mir-1181	0.627978327	2.464635348	1.486136903	1.658417433	0.09723324	0.233980715	UCCACUGCUGCCGCCGUCGCCGCCACCCGAGCCGGAGCGGGCUGGGCCGCCAAGGCAAGAUGGUGGACUACAGCGUGUGGG
hsa-miR-3187-5p	1.104936974	4.051322255	1.664149773	2.434469734	0.014913627	0.063239881	CCUGGGCAGCGUGUGGCUGAAGG
hsa-miR-1288-5p	0.685005207	4.048570284	1.782746446	2.270973696	0.02314857	0.086637313	GCAGAUCAGGACUGUAACUCACC
hsa-miR-4444	0.573769102	3.558929597	1.777909159	2.001749965	0.04531163	0.134877347	CUCGAGUUGGAAGAGGCG
hsa-miR-4444_1	0.573769102	3.558929597	1.777909159	2.001749965	0.04531163	0.134877347	NA
hsa-miR-6780b-5p	0.663881791	4.959201572	2.643471746	1.876018376	0.060652757	0.166218629	UGGGGAAGGCUUGGCAGGGAAGA
hsa-mir-24-1	494.7607655	14.64986476	0.876748323	16.70931597	1.12E-62	1.86E-59	CUCCGGUGCCUACUGAGCUGAUAUCAGUUCUCAUUUUACACACUGGCUCAGUUCAGCAGGAACAGGAG
hsa-miR-24-3p_1	483.2962998	14.61606952	0.877157226	16.66299848	2.44E-62	2.02E-59	NA
hsa-miR-103b_1	124.7468802	12.66586022	0.881646563	14.36614256	8.44E-47	3.50E-44	NA
hsa-mir-103b-1	124.7468802	12.66586022	0.881646563	14.36614256	8.44E-47	3.50E-44	UCAUAGCCCUGUACAAUGCUGCUUGAUCCAUAUGCAACAAGGCAGCACUGUAAAGAAGCCGA
hsa-miR-127-3p	33.2238358	8.216049718	0.799260276	10.27956721	8.71E-25	2.06E-22	UCGGAUCCGUCUGAGCUUGGCU
hsa-mir-873	36.46089248	-0.823334255	2.042894236	-0.403023436	0.686930984	0.808728485	GUGUGCAUUUGCAGGAACUUGUGAGUCUCCUAUUGAAAAUGAACAGGAGACUGAUGAGUUCCCGGGAACACCCACAA
hsa-miR-411-5p	12.02450743	3.293988113	1.119105387	2.943411899	0.003246162	0.01764635	UAGUAGACCGUAUAGCGUACG
hsa-miR-873-5p	24.65289371	-1.137664024	2.216656487	-0.513234248	0.607787472	0.748115537	GCAGGAACUUGUGAGUCUCCU
hsa-mir-1246	13.96752845	8.574739098	0.955993566	8.969452723	2.98E-19	3.29E-17	UGUAUCCUUGAAUGGAUUUUUGGAGCAGGAGUGGACACCUGACCCAAAGGAAAUCAAUCCAUAGGCUAGCAAU
hsa-miR-381-3p	6.378188165	3.350696026	1.13070398	2.963371567	0.00304289	0.01681704	UAUACAAGGGCAAGCUCUCUGU
hsa-miR-1247-5p	2.999493973	1.058298711	1.653478989	0.64004364	0.522144228	0.681246953	ACCCGUCCCGUUCGUCCCCGGA
hsa-miR-4654	2.420661448	5.037335041	1.256207435	4.009954807	6.07E-05	0.000680344	UGUGGGAUCUGGAGGCAUCUGG
hsa-miR-6814-5p	1.494741474	3.542606812	1.733605324	2.043490963	0.041003861	0.129238651	UCCCAAGGGUGAGAUGCUGCCA
hsa-mir-2682	6.276075359	7.857355342	1.134797892	6.92401299	4.39E-12	2.21E-10	ACCUUCCUGAAAGAGGUUGGGGCAGGCAGUGACUGUUCAGACGUCCAAUCUCUUUGGGACGCCUCUUCAGCGCUGUCUUCCCUGCCUCUGCCUUUAGGACGAGUCUCAAA
hsa-miR-2682-3p	6.276075359	7.857355342	1.134797892	6.92401299	4.39E-12	2.21E-10	CGCCUCUUCAGCGCUGUCUUCC
hsa-miR-873-3p	12.74253917	0.088166263	1.516396457	0.05814196	0.953635551	0.968828275	GGAGACUGAUGAGUUCCCGGGA
hsa-miR-370-3p	3.862866761	7.650001322	1.652729442	4.628707595	3.68E-06	7.26E-05	GCCUGCUGGGGUGGAACCUGGU
hsa-miR-6529-5p	3.721956201	7.612884123	1.308634181	5.817427233	5.98E-09	2.35E-07	GAGAGAUCAGAGGCGCAGAGUG
hsa-mir-409	4.632153162	3.156172102	1.029589156	3.065467506	0.0021733	0.013296425	UGGUACUCGGGGAGAGGUUACCCGAGCAACUUUGCAUCUGGACGACGAAUGUUGCUCGGUGAACCCCUUUUCGGUAUCA
hsa-mir-4515	1.653118995	6.389663761	1.777576413	3.594593017	0.000324899	0.002835172	GCGGGAGGUGUAACAGGACUGGACUCCCGGCAGCCCCAGGGCAGGGGCGUGGGGAGCUGGUCCUAGCUCAGCGCUCCCGGA
hsa-miR-5090	1.008134376	3.268852679	2.054593599	1.590997208	0.111610204	0.249624535	CCGGGGCAGAUUGGUGUAGGGUG
hsa-miR-4725-3p	0.98445134	3.668918913	2.026471347	1.810496318	0.070218855	0.187175018	UGGGGAAGGCGUCAGUGUCGGG
hsa-miR-6748-5p	0.963327924	4.162268513	2.024497343	2.055951581	0.039787183	0.126616411	UGUGGGUGGGAAGGACUGGAUU
hsa-miR-1246	6.665965172	7.510136641	0.974719413	7.704921578	1.31E-14	9.44E-13	AAUGGAUUUUUGGAGCAGG
hsa-miR-4516	4.241051383	7.774523698	1.113188806	6.984011749	2.87E-12	1.59E-10	GGGAGAAGGGUCGGGGC
hsa-miR-103a-2-5p	1.187237157	5.948287789	1.838024084	3.236240396	0.001211153	0.008510956	AGCUUCUUUACAGUGCUGCCUUG
hsa-miR-4758-5p	1.230463608	4.636334742	1.491166987	3.10919889	0.001875954	0.011916979	GUGAGUGGGAGCCGGUGGGGCUG
hsa-mir-4699	1.18338728	5.944732594	1.837650781	3.23496317	0.001216584	0.008510956	AGCAAUUGGAGAAGAUUGCAGAGUAAGUUCCUGAUUAAGAAAUGGAAUUUACUCUGCAAUCUUCUCCAAUUGCU
hsa-miR-4699-5p	1.18338728	5.944732594	1.837650781	3.23496317	0.001216584	0.008510956	AGAAGAUUGCAGAGUAAGUUCC
hsa-mir-1247	1.042826301	0.022087331	1.877748776	0.011762665	0.990614967	0.994815031	CCGCUUGCCUCGCCCAGCGCAGCCCCGGCCGCUGGGCGCACCCGUCCCGUUCGUCCCCGGACGUUGCUCUCUACCCCGGGAACGUCGAGACUGGAGCGCCCGAACUGAGCCACCUUCGCGGACCCCGAGAGCGGCG
hsa-miR-409-5p	1.448348123	2.949377472	1.306604964	2.257283229	0.023990383	0.088391232	AGGUUACCCGAGCAACUUUGCAU
hsa-miR-548a-3p	1.03394913	1.651825805	1.522092896	1.08523324	0.277818366	0.459703443	CAAAACUGGCAAUUACUUUUGC
hsa-miR-376c-3p	0.594058549	2.083797175	1.729943176	1.204546602	0.228378381	0.397325662	AACAUAGAGGAAAUUCCACGU
hsa-mir-3663	0.508370419	3.416690903	2.25944216	1.512183389	0.130487216	0.273530745	CCCGGGACCUUGGUCCAGGCGCUGGUCUGCGUGGUGCUCGGGUGGAUAAGUCUGAUCUGAGCACCACACAGGCCGGGCGCCGGGACCAAGGGGGCUC
hsa-mir-4727	0.518569502	3.201083216	2.224726051	1.438866244	0.150188423	0.300176235	AAUCUGCCAGCUUCCACAGUGGCAGAUUUUCCCAUAGUGGGAAGCUGGCAGAUUC
hsa-miR-214-3p	1.487175835	5.807586625	1.890671615	3.071705619	0.002128395	0.01316746	ACAGCAGGCACAGACAGGCAGU
hsa-miR-3120-5p	1.150305364	5.433947421	1.909439572	2.845833669	0.004429533	0.022737353	CCUGUCUGUGCCUGCUGUACA
hsa-miR-3663-5p	0.497446086	3.686877467	2.234180137	1.650214952	0.09889898	0.235934544	GCUGGUCUGCGUGGUGCUCGG
hsa-miR-6789-5p	0.47656442	4.478301358	2.789553409	1.605382906	0.108409564	0.249624535	GUAGGGGCGUCCCGGGCGCGCGGG
hsa-mir-6891	0.78748198	5.44010202	2.463969908	2.207860576	0.027253994	0.097507675	GUAAGGAGGGGGAUGAGGGGUCAUAUCUCUUCUCAGGGAAAGCAGGAGCCCUUCAGCAGGGUCAGGGCCCCUCAUCUUCCCCUCCUUUCCCAG
hsa-miR-4727-5p	0.47632267	4.478301345	2.78991028	1.605177549	0.108454737	0.249624535	AUCUGCCAGCUUCCACAGUGG
hsa-mir-8065	0.465881837	4.959179977	3.11653965	1.591245591	0.111554316	0.249624535	CAGUACAUGAGAGCCAUCAUUUUUGUUGUUGUUGUAUUUUUCAGCAAGGCAAGGGCUUUGAUGUCUUGUAGGAACAGUUGAAUUUUGGCUUCAUGUAAUU
hsa-mir-7515	0.465881837	4.959179977	3.11653965	1.591245591	0.111554316	0.249624535	CUUUUAUCAUUUCAUUUAUGCCUGUUAGCAUGAAAAAAGAGGCUGAGAAGGGAAGAUGGUGACAAGG
hsa-miR-7515	0.465881837	4.959179977	3.11653965	1.591245591	0.111554316	0.249624535	AGAAGGGAAGAUGGUGAC
hsa-mir-198	0.465881837	4.959179977	3.11653965	1.591245591	0.111554316	0.249624535	UCAUUGGUCCAGAGGGGAGAUAGGUUCCUGUGAUUUUUCCUUCUUCUCUAUAGAAUAAAUGA
hsa-miR-6891-3p	0.465881837	4.959179977	3.11653965	1.591245591	0.111554316	0.249624535	CCCUCAUCUUCCCCUCCUUUC
hsa-miR-6857-5p	0.465881837	4.959179977	3.11653965	1.591245591	0.111554316	0.249624535	UUGGGGAUUGGGUCAGGCCAGU
hsa-miR-876-3p	2.38358743	2.247514802	1.844906093	1.21822721	0.223137642	0.390578955	UGGUGGUUUACAAAGUAAUUCA
hsa-miR-6854-5p	1.892818693	2.293796129	1.784563156	1.285354414	0.198668463	0.359598594	AAGCUCAGGUUUGAGAACUGCUGA
hsa-miR-369-3p	1.555412752	4.745724117	1.667117286	2.846664813	0.004417985	0.022737353	AAUAAUACAUGGUUGAUCUUU
hsa-mir-127	1.198398483	5.531450365	2.456345452	2.251902459	0.024328437	0.089063981	UGUGAUCACUGUCUCCAGCCUGCUGAAGCUCAGAGGGCUCUGAUUCAGAAAGAUCAUCGGAUCCGUCUGAGCUUGGCUGGUCGGAAGUCUCAUCAUC
hsa-mir-7844	1.198156733	5.531452047	2.456444402	2.251812434	0.024334128	0.089063981	UGAUUGUGCGGACUCGUGUGUAAGAAAAACUAGGACUGUGUGGUGUAAAUAACUACAAUUCUCUUAACUCCGUAGCAGUUGCCAACUCAGUCCUUGUACUUCGUUAACACGAAUCUGUUUCA
hsa-mir-379	1.927418121	3.363459928	1.413917598	2.37882316	0.017368006	0.070234521	AGAGAUGGUAGACUAUGGAACGUAGGCGUUAUGAUUUCUGACCUAUGUAACAUGGUCCACUAACUCU
hsa-miR-543	1.191711606	3.701145639	1.457080606	2.540110427	0.011081747	0.049792784	AAACAUUCGCGGUGCACUUCUU
hsa-miR-187-3p	1.059173701	1.571449933	1.772614035	0.886515566	0.37533977	0.558054448	UCGUGUCUUGUGUUGCAGCCGG
hsa-mir-6801	0.855977158	3.420201618	1.699419078	2.012571038	0.044159776	0.133551919	UGGCCUGGUCAGAGGCAGCAGGAAAUGAGAGUUAGCCAGGAGCUUUGCAUACUCACCCCUGCCACUCACUGGCCCCCAG
hsa-mir-411	1.596890301	2.586641772	1.213378516	2.13176823	0.033025905	0.111521283	UGGUACUUGGAGAGAUAGUAGACCGUAUAGCGUACGCUUUAUCUGUGACGUAUGUAACACGGUCCACUAACCCUCAGUAUCAAAUCCAUCCCCGAG
hsa-miR-379-5p	1.459888259	3.666671094	1.292812041	2.83619813	0.004565411	0.023290622	UGGUAGACUAUGGAACGUAGG
hsa-miR-379-3p	0.797242521	3.199250539	1.524495988	2.09856278	0.03585546	0.119374203	UAUGUAACAUGGUCCACUAACU
hsa-miR-3182	1.06930653	5.425865401	1.631704828	3.325273854	0.000883317	0.006480266	GCUUCUGUAGUGUAGUC
hsa-mir-1286	0.912778671	0.177862213	1.884385361	0.094387389	0.924801434	0.957212196	UGUCCUCUGGGGACUCAGCUUGCUCUGGCUGCUGGAUUGAAUUAGCUGCAGGACCAAGAUGAGCCCUUGGUGGAGACA
hsa-mir-1295a	0.481678774	2.61672592	1.788678083	1.462938438	0.143484225	0.29297641	AGGACAUUUUGCCCAGAUCCGUGGCCUAUUCAGAAAUGUGGCCUGUGAUUAGGCCGCAGAUCUGGGUGAAAUGUCCUCC
hsa-miR-1295a	0.481678774	2.61672592	1.788678083	1.462938438	0.143484225	0.29297641	UUAGGCCGCAGAUCUGGGUGA
hsa-miR-1295b-5p	0.460555358	2.949592643	1.828818764	1.612840321	0.106779204	0.248953892	CACCCAGAUCUGCGGCCUAAU
hsa-mir-1295b	0.460555358	2.949592643	1.828818764	1.612840321	0.106779204	0.248953892	CACCCAGAUCUGCGGCCUAAUCACAGGCCACAUUUCUGAAUAGGCCACGGAUCUGGGCAA
hsa-miR-6840-3p	0.760790335	3.834616298	1.535803302	2.496814724	0.012531441	0.054965951	GCCCAGGACUUUGUGCGGGGUG
hsa-mir-3926-1	1.260152208	5.456190276	1.605913992	3.397560706	0.000679895	0.005243097	AAAAUGGAGCUGGCCAAAAAGCAGGCAGAGACUUUAAAAGCGUCUCUGCCUGCUUUUUGGCCAGCUCCGUUUU
hsa-mir-3926-2	1.260152208	5.456190276	1.605913992	3.397560706	0.000679895	0.005243097	GGAGCUGGCCAAAAAGCAGGCAGAGACGCUUUUAAAGUCUCUGCCUGCUUUUUGGCCAGCUCC
hsa-miR-3926	0.938552065	4.959224865	1.921593684	2.580787451	0.009857525	0.04527362	UGGCCAAAAAGCAGGCAGAGA
hsa-miR-6752-5p	1.039105586	5.886440296	2.369003346	2.484775004	0.012963334	0.056398702	GGGGGGUGUGGAGCCAGGGGGC
hsa-mir-1199	0.732775772	5.440100336	2.507449886	2.1695749	0.030039065	0.104631868	AGCCUGCGCCGGAGCCGGGGCCUGAGCCCGGGCCGCGCAGGCCGUGAACUCGUCGAGCUGCGCGUGCGGCCGGUGCUCAACCUGCCGGGUCCUGGCCCCGCGCUCCCGCGCGCCCUGGA
hsa-miR-1199-5p	0.732775772	5.440100336	2.507449886	2.1695749	0.030039065	0.104631868	CCUGAGCCCGGGCCGCGCAG
hsa-miR-432-5p	1.627250101	6.429775498	3.001848742	2.141938535	0.032198428	0.110072153	UCUUGGAGUAGGUCAUUGGGUGG
hsa-miR-410-3p	1.33312258	4.895768998	2.561197767	1.91151541	0.055938378	0.156930341	AAUAUAACACAGAUGGCCUGU
hsa-mir-217	1.320396673	1.644559341	1.817756681	0.904719184	0.365614175	0.549499968	AGUAUAAUUAUUACAUAGUUUUUGAUGUCGCAGAUACUGCAUCAGGAACUGAUUGGAUAAGAAUCAGUCACCAUCAGUUCCUAAUGCAUUGCCUUCAGCAUCUAAACAAG
hsa-mir-495	1.084370356	3.264339977	2.177383437	1.49920309	0.133820954	0.27769104	UGGUACCUGAAAAGAAGUUGCCCAUGUUAUUUUCGCUUUAUAUGUGACGAAACAAACAUGGUGCACUUCUUUUUCGGUAUCA
hsa-mir-5194	0.97635006	5.845871917	3.110277564	1.879533835	0.060171638	0.165447058	AUUUCUUUGGGUUAACUUAAACUCAGCCCUUCUAGGCCCAUUCUUUUCACUCAGGAAUUGGAUAAGCUUUUCUGAGGGGUUUGGAAUGGGAUGGCAGGGAGAGUCACCAGACACCAUGAA
hsa-miR-495-3p	0.714910193	3.429421063	1.75033673	1.959292178	0.050078579	0.1437547	AAACAAACAUGGUGCACUUCUU
hsa-miR-6876-5p	0.70550742	3.646140183	2.164127193	1.684808636	0.092025498	0.226303369	CAGGAAGGAGACAGGCAGUUCA
hsa-mir-4654	0.672023456	4.507330799	2.117166429	2.12894496	0.033258814	0.112043357	CUGGCUGGUUGUGGGAUCUGGAGGCAUCUGGGGUUGGAAUGUGACCCCAGUCUCCUUUUCCCUCAUCAUCUGCCAG
hsa-mir-369	0.65090004	5.440073653	3.11653965	1.745549315	0.080889296	0.203632814	UUGAAGGGAGAUCGACCGUGUUAUAUUCGCUUUAUUGACUUCGAAUAAUACAUGGUUGAUCUUUUCUCAG
hsa-miR-5698	0.65090004	5.440073653	3.11653965	1.745549315	0.080889296	0.203632814	UGGGGGAGUGCAGUGAUUGUGG
hsa-miR-4709-3p	0.682222539	4.182241273	2.781326179	1.503686013	0.132662232	0.275977392	UUGAAGAGGAGGUGCUCUGUAGC
hsa-mir-3646	0.703744111	3.678733178	2.213827168	1.661707486	0.096571439	0.233429504	UUCAGUAGGUUGGGUUCAUUUCAUUUUCAUGACAACCCUAUAUGGGAAAAUGUUGUGAAAAUGAAAUGAGCCCAGCCCAUUGAA
hsa-mir-4788	1.012703691	1.122974131	1.601132027	0.701362606	0.483076752	0.651701591	AAUGAAGGAUUACGGACCAGCUAAGGGAGGCAUUAGGAUCCUUAUUCUUGCCUCCCUUAGUUGGUCCCUAAUCCUUCGUU
hsa-miR-144-5p	2.031167545	5.814589554	1.931274508	3.010752501	0.002606012	0.01526773	GGAUAUCAUCAUAUACUGUAAG
hsa-mir-1-2	0.694524646	4.129331358	1.562067038	2.643504574	0.008205266	0.038616131	ACCUACUCAGAGUACAUACUUCUUUAUGUACCCAUAUGAACAUACAAUGCUAUGGAAUGUAAAGAAGUAUGUAUUUUUGGUAGGC
hsa-miR-24-1-5p	1.515486662	6.294723508	1.504039069	4.185212764	2.85E-05	0.000383038	UGCCUACUGAGCUGAUAUCAGU
hsa-mir-622	0.968650306	5.844947947	2.414796358	2.420472404	0.015500356	0.064897954	AGAGAAGCUGGACAAGUACUGGUCUCAGCAGAUUGAGGAGAGCACCACAGUGGUCAUCACACAGUCUGCUGAGGUUGGAGCUGCUGAGAUGACACU
hsa-miR-622	0.968650306	5.844947947	2.414796358	2.420472404	0.015500356	0.064897954	ACAGUCUGCUGAGGUUGGAGC
hsa-miR-876-5p	3.487810176	-3.026632465	2.179622477	-1.388603989	0.164953204	0.321377687	UGGAUUUCUUUGUGAAUCACCA
hsa-mir-190a	1.055254028	-1.309425012	2.27156844	-0.576440925	0.564317189	0.715319495	UGCAGGCCUCUGUGUGAUAUGUUUGAUAUAUUAGGUUGUUAUUUAAUCCAACUAUAUAUCAAACAUAUUCCUACAGUGUCUUGCC
hsa-mir-876	0.914162208	-1.103836896	2.29140163	-0.481729995	0.629997765	0.764108482	UGAAGUGCUGUGGAUUUCUUUGUGAAUCACCAUAUCUAAGCUAAUGUGGUGGUGGUUUACAAAGUAAUUCAUAGUGCUUCA
hsa-miR-758-3p	0.475906348	-0.170076115	2.443037138	-0.069616672	0.944498767	0.964272756	UUUGUGACCUGGUCCACUAACC
hsa-miR-1911-5p	1.361563665	0.193334508	1.895182663	0.102013654	0.918745837	0.953838822	UGAGUACCGCCAUGUCUGUUGGG
hsa-miR-6733-3p	0.749699022	2.821356965	1.794126756	1.572551636	0.115822674	0.254404929	UCAGUGUCUGGAUUUCCUAG
hsa-miR-1250-5p	0.737836441	3.498366888	2.834618105	1.234158097	0.217143998	0.383821694	ACGGUGCUGGAUGUGGCCUUU
hsa-mir-3126	0.760936165	2.673234982	1.70005204	1.57244303	0.115847842	0.254404929	AUGAUUAUAUGAGGGACAGAUGCCAGAAGCACUGGUUAUGAUUUGCAUCUGGCAUCCGUCACACAGAUAAUUAU
hsa-mir-654	0.477407731	1.97601832	1.827368755	1.081346234	0.279543129	0.462096219	GGGUAAGUGGAAAGAUGGUGGGCCGCAGAACAUGUGCUGAGUUCGUGCCAUAUGUCUGCUGACCAUCACCUUUAGAAGCCC
hsa-mir-10398	0.770353406	2.931519888	1.679690915	1.745273408	0.080937288	0.203632814	UGGCUCCCUUCUCUCCGUCUGCCUCCUGGCCGCGGGGCCCGGAGAGCUGGGAGCCAG
hsa-miR-136-3p	2.095108634	5.776502397	1.882829061	3.067990885	0.002155032	0.013282687	CAUCAUCGUCUCAAAUGAGUCU
hsa-miR-487b-3p	1.338306396	5.249431835	1.906829666	2.752963167	0.005905854	0.02922957	AAUCGUACAGGGUCAUCCACUU
hsa-miR-6813-5p	1.086740366	3.683543596	1.750186313	2.104657983	0.03532109	0.11806929	CAGGGGCUGGGGUUUCAGGUUCU
hsa-mir-223	4.342182491	7.807642392	3.034780872	2.572720312	0.010090271	0.046211857	CCUGGCCUCCUGCAGUGCCACGCUCCGUGUAUUUGACAAGCUGAGUUGGACACUCCAUGUGGUAGAGUGUCAGUUUGUCAAAUACCCCAAGUGCGGCACAUGCUUACCAG
hsa-miR-889-3p	1.172019719	2.832034375	2.084006393	1.35893747	0.174166404	0.33383572	UUAAUAUCGGACAACCAUUGU
hsa-miR-6835-5p	1.074212791	4.959210704	2.386640215	2.07790461	0.037718146	0.121813694	AGGGGGUAGAAAGUGGCUGAAG
hsa-mir-7704	1.526907113	6.299250245	1.765908652	3.567143883	0.000360893	0.003066225	CGGGGUCGGCGGCGACGUGCUCAGCUUGGCACCCAAGUUCUGCCGCUCCGACGCCCGGC
hsa-miR-7704	1.190036641	5.902951418	1.81973161	3.243858262	0.001179224	0.008463868	CGGGGUCGGCGGCGACGUG
hsa-miR-5787	1.190036641	5.902951418	1.81973161	3.243858262	0.001179224	0.008463868	GGGCUGGGGCGCGGGGAGGU
hsa-mir-10400	0.868436498	5.440104202	2.406462731	2.260622669	0.023782633	0.088016976	CGGCGGCGGCGGCUCUGGGCGAGGCGGCGGGGCCUGGGCUCCCGGACGAGGCGGG
hsa-miR-10400-5p	0.868436498	5.440104202	2.406462731	2.260622669	0.023782633	0.088016976	CGGCGGCGGCGGCUCUGGGCG
hsa-mir-4262	0.531566027	4.959179977	3.11653965	1.591245591	0.111554316	0.249624535	GAAAGCUGCAGGUGCUGAUGUUGGGGGGACAUUCAGACUACCUGCAGCAGAGCC
hsa-miR-4783-3p	0.531566027	4.959179977	3.11653965	1.591245591	0.111554316	0.249624535	CCCCGGUGUUGGGGCGCGUCUGC
hsa-mir-6835	0.553727503	3.997608562	2.750316363	1.453508628	0.146082586	0.293938019	UGAUGAGGGGGUAGAAAGUGGCUGAAGCGAGAUGUUUGUCUAAAAGCACUUUUCUGUCUCCCAG
hsa-miR-7705	0.669216571	2.044238686	2.284739422	0.894736032	0.370928212	0.554552728	AAUAGCUCAGAAUGUCAGUUCUG
hsa-miR-223-5p	0.531566027	4.959179977	3.11653965	1.591245591	0.111554316	0.249624535	CGUGUAUUUGACAAGCUGAGUU
hsa-miR-1184	0.531566027	4.959179977	3.11653965	1.591245591	0.111554316	0.249624535	CCUGCAGCGACUUGAUGGCUUCC
hsa-miR-1184_1	0.531566027	4.959179977	3.11653965	1.591245591	0.111554316	0.249624535	NA
hsa-miR-1184_2	0.531566027	4.959179977	3.11653965	1.591245591	0.111554316	0.249624535	NA
hsa-miR-206	5.68787818	7.246950471	2.992627056	2.421601601	0.015452281	0.064897954	UGGAAUGUAAGGAAGUGUGUGG
hsa-mir-4516	1.31694123	6.175490621	2.25191379	2.742329945	0.006100503	0.029836678	AGGGAGAAGGGUCGGGGCAGGGAGGGCAGGGCAGGCUCUGGGGUGGGGGGUCUGUGAGUCAGCCACGGCUCUGCCCACGUCUCCCC
hsa-mir-6895	0.718205833	3.296318402	2.179891705	1.51214778	0.130496272	0.273530745	CAGCUCAGGGCCAGGCACAGAGUAAGCAUCAAUAGCAUUGGCAAGUUGAACUGAGCUGUCUCUCGCCCUUGGCCUUAG
hsa-miR-1181	0.658470615	5.440097706	2.573904714	2.113558313	0.03455301	0.115969413	CCGUCGCCGCCACCCGAGCCG
hsa-miR-4523	0.690433019	4.145542067	1.78614062	2.320949437	0.020289573	0.079715905	GACCGAGAGGGCCUCGGCUGU
hsa-miR-493-3p	0.673740943	5.440073653	3.11653965	1.745549315	0.080889296	0.203632814	UGAAGGUCUACUGUGUGCCAGG
hsa-miR-433-3p	0.673740943	5.440073653	3.11653965	1.745549315	0.080889296	0.203632814	AUCAUGAUGGGCUCCUCGGUGU
hsa-mir-4278	0.673740943	5.440073653	3.11653965	1.745549315	0.080889296	0.203632814	AUCUAACACCAGGAGAAUCCCAUAGAACAUUGACAUCAACACUAGGGGGUUUGCCCUUGUGGGGAAGAA
hsa-miR-383-5p	0.673740943	5.440073653	3.11653965	1.745549315	0.080889296	0.203632814	AGAUCAGAAGGUGAUUGUGGCU
