# Supplementary material for: A Group of Highly Secretory miRNAs Correlates with Lymph Node Metastasis and Poor Prognosis in Oral Squamous Cell Carcinoma
Source: Biomolecules. 2024 Feb 15;14(2):224. doi: 10.3390/biom14020224 (PMC10886572; doi:10.3390/biom14020224)
Supplement: Supplementary file 1 [file biomolecules-14-00224-s001.zip › Supplementary Table S2.csv]

Term	Overlap	P-value	Adjusted P-value	Old P-value	Old Adjusted P-value	Odds Ratio	Combined Score	Genes
Natural Killer T (NKT) cell:Fetal Kidney	195/4543	5.65E-28	3.26E-25	0	0	3.091888089	193.9886135	EIF4A2 JMJD1C GHITM GLS PCMT1 ALKBH5 MYC MCCC2 MBNL1 WSB1 SACM1L COX7A2L PRKAR1A EWSR1 PPA1 TXNIP VDAC1 TP53 SF1 ARPP19 OAZ1 GSPT1 FXR1 GRPEL1 PCBP2 HLTF SPTBN1 BTF3 JUN LNPEP FOSL2 WNK1 HNRNPF HNRNPD ANP32E FBXL3 CALM3 ATM HNRNPC CALM2 ITM2B CDC42SE2 ARF4 DAZAP2 BTG2 DAZAP1 CLINT1 HERPUD1 TMED2 H3-3B ELOVL5 TSC22D3 ZFR TSC22D2 SLC39A10 RHOA MTSS1 KIF2A HNRNPH1 CSDE1 MTF2 CANX PABPC1 CD47 DLD VAM…
Cancer Stem cell:Intestine	15/99	2.01E-09	2.91E-07	0	0	8.683648023	173.8844869	APP NRP1 CLIC4 TMEM30A FN1 TBC1D9 ATP1B1 HIF1A CKAP4 EGFR DCBLD2 ALCAM ASPH PLS3 ADAM9
Mesenchymal Stem cell:Periosteum	11/99	6.75E-06	3.54E-04	0	0	6.017283951	71.64486938	APP GJA1 ALCAM CALD1 SERPINE1 FN1 PLS3 SNAI2 PLPP3 EDIL3 EGFR
Monocyte:Fetal Kidney	36/797	1.18E-05	4.53E-04	0	0	2.343274085	26.59786426	DAZAP2 RTN3 BTG2 DDX3X UBE2D3 JMJD1C SLC2A3 HIF1A OAZ1 SAT1 THBS1 FGD4 GRPEL1 CUX1 LAMP2 LBR MCL1 CAST WSB1 CSNK1A1 TSC22D3 APLP2 ARPC5 ATP2B1 SOD2 QKI CKAP4 ZEB2 VCAN VIM ATP13A3 CALM2 PAFAH1B2 EIF4G2 ITM2B MEGF9
Regulatory T (Treg) cell:Liver	23/417	2.36E-05	8.54E-04	0	0	2.850454011	30.36504708	MCCC2 BEX3 WSB1 SLC16A1 APLP2 ARPC1A ADAM10 ARID5B ATP1B1 ARPP19 SAT1 FOXO1 TTN HERPUD1 PPP1CB LAPTM4A CCND2 PRKAR1A NPTN CTNNB1 CALM3 ATP13A3 MCL1
Dental Pulp Stem cell:Molar	9/96	1.76E-04	0.003590367	0	0	4.955604507	42.8540169	TJP1 NCKAP1 GJA1 CALD1 FN1 PLS3 SNAI2 LIFR EDIL3
Plasmacytoid Dendritic cell:Lung	9/101	2.58E-04	0.00438853	0	0	4.685076381	38.70798067	NRP1 EPAS1 SERPINE1 FN1 TBC1D9 PLPP3 THBS1 FOSL2 TGFBR2
Epidermal Stem cell:Foreskin	8/95	8.22E-04	0.011052307	0	0	4.39418526	31.21405035	CAST CD164 RBM39 DDX3X SACM1L CPD ADAM10 CLINT1
CD1C-CD141- Dendritic cell:Blood	15/314	0.002537062	0.023798872	0	0	2.412655652	14.419836	TLE4 ITGB1 TCF7L2 WSB1 TSC22D3 INSIG1 NAP1L1 SOD2 SAT1 MTSS1 FOXO1 FGD4 ZEB2 TXNIP ITM2B
Fibroblast:Peripheral Blood	7/95	0.003683375	0.029569316	0	0	3.791731496	21.24858203	GJA1 COL15A1 CXCL12 CALD1 FN1 COL6A3 SNAI2
Bipolar cell:Eye	7/96	0.003903786	0.030085174	0	0	3.748935469	20.79087832	SNAP25 ZEB1 AKT3 KIF5A FGF1 IL6ST SPTBN1
Beta cell:Pancreatic Islet	7/96	0.003903786	0.030085174	0	0	3.748935469	20.79087832	GPM6A ALCAM APLP2 CSDE1 SCD5 GNAS MTSS1
Stem cell:Molar	7/96	0.003903786	0.030085174	0	0	3.748935469	20.79087832	ITGB1 CALD1 SERPINE1 FN1 COL6A3 SNAI2 THBS1
Villous Stromal cell:Placenta	7/97	0.004134059	0.030634438	0	0	3.707090465	20.34634938	COL15A1 CXCL12 EPAS1 FN1 SNAI2 COL6A3 PLPP3
Retinal Progenitor cell:Retina	7/97	0.004134059	0.030634438	0	0	3.707090465	20.34634938	CCND2 CXCL12 SATB1 ENPP2 PLP1 SPARCL1 GPM6B
Embryonic Stem cell:Periodontal Ligament	7/97	0.004134059	0.030634438	0	0	3.707090465	20.34634938	CCND2 CXCL12 SATB1 ENPP2 PLP1 SPARCL1 GPM6B
Mesenchymal Stem cell:Undefined	6/74	0.004399486	0.031452042	0	0	4.2	22.79032375	ITGB1 NRP1 ALCAM FN1 VIM IL6ST
Hematopoietic cell:Liver	7/99	0.0046253	0.031452042	0	0	3.626129478	19.49484799	CD164 MBNL1 ROCK1 CAPZA1 VRK2 ATP13A3 GLS
Endometrial Stromal Stem cell:Endometrium Stroma	7/99	0.0046253	0.031452042	0	0	3.626129478	19.49484799	ITGB1 GJA1 COL15A1 CXCL12 CALD1 TPM1 COL6A3
EBV+ B Lymphoma cell:Lymph	7/99	0.0046253	0.031452042	0	0	3.626129478	19.49484799	APLP2 CPD CARM1 ADAM9 ATP2A2 ATP13A3 KPNB1
EBV+ B Lymphoma cell:Kidney	7/99	0.0046253	0.031452042	0	0	3.626129478	19.49484799	APLP2 CPD CARM1 ADAM9 ATP2A2 ATP13A3 KPNB1
EBV+ B Lymphoma cell:Liver	7/99	0.0046253	0.031452042	0	0	3.626129478	19.49484799	APLP2 CPD CARM1 ADAM9 ATP2A2 ATP13A3 KPNB1
Glutamatergic neuron:Brain	7/99	0.0046253	0.031452042	0	0	3.626129478	19.49484799	SYNPR GRIA2 SNAP25 GABRA1 CADM2 KIF5A SNAP91
Cartilage Progenitor cell:Cartilage	7/100	0.004886824	0.032844004	0	0	3.586954807	19.08694935	PRTG NCKAP1 GJA1 CALD1 PLS3 LIFR AIF1L
Endocrine Progenitor cell:Pancreas	7/101	0.005159323	0.03388737	0	0	3.54861364	18.69037047	TJP1 APP NCKAP1 CPE LIFR EGFR EPN2
Epithelial cell:Embryoid Body	7/101	0.005159323	0.03388737	0	0	3.54861364	18.69037047	TJP1 NCKAP1 GJA1 PLS3 LIFR PLPP3 EGFR
Brush Cell (Tuft cell):Lung	6/77	0.005346444	0.034196725	0	0	4.021916867	21.03994863	SLC16A1 FMNL2 MYC ADAM10 CPE FGF1
Neuroendocrine cell:Lung	6/77	0.005346444	0.034196725	0	0	4.021916867	21.03994863	SLC16A1 FMNL2 MYC ADAM10 CPE FGF1
Hepatoblast:Liver	7/102	0.005443077	0.034196725	0	0	3.511079655	18.30470023	ZEB2 COL15A1 CXCL12 ZEB1 ENPP2 COL6A3 TTN
Oligodendrocyte Precursor cell:Brain	7/102	0.005443077	0.034196725	0	0	3.511079655	18.30470023	SYNPR GRIA2 KCNJ10 CADM2 SCD5 PLP1 GPM6B
Endocrine cell:Pancreas	7/104	0.006045482	0.037572995	0	0	3.438333375	17.56453378	TJP1 NCKAP1 SNAP25 SYT1 CPE PTK2 SNAP91
Adipose-derived Stromal cell:Adipose Tissue	3ÔÂ19ÈÕ	0.00675772	0.041552789	0	0	8.88377724	44.39285435	ITGB1 ALCAM MYC
Neuron:Undefined	4/38	0.007791454	0.047138073	0	0	5.582524272	27.10163586	NRP1 ALCAM BCL2 CD47
Stem cell:Periodontal Ligament	3ÔÂ20ÈÕ	0.007829161	0.047138073	0	0	8.360774818	40.5489212	ITGB1 ALCAM VIM
Oligodendrocyte Progenitor cell:Embryonic Prefrontal Cortex	7/110	0.008152236	0.048431647	0	0	3.237045125	15.5684488	GATM ALCAM SYT1 CADM2 SCD5 GPM6B EPN2
Mesenchymal Stem cell:Gingiva	2ÔÂ7ÈÕ	0.008457532	0.048431647	0	0	18.91690821	90.28468763	ITGB1 ALCAM
Mesenchymal Stem cell:Liver	2ÔÂ7ÈÕ	0.008457532	0.048431647	0	0	18.91690821	90.28468763	ITGB1 ALCAM
Myoblast:Muscle	2ÔÂ7ÈÕ	0.008457532	0.048431647	0	0	18.91690821	90.28468763	PCNA TTN
Platelet:Blood	4/39	0.008542215	0.048431647	0	0	5.422746186	25.82710242	ITGB1 LAMP2 CD47 VEGFA
Exhausted CD8+ T cell:Liver	12/260	0.008546761	0.048431647	0	0	2.315873523	11.02865955	AHI1 CCND2 BCL2L11 EWSR1 PRKAR1A TBL1XR1 STAT3 CAT CTNNB1 ARID5B CALM3 MCL1
Fibroblast:Undefined	3ÔÂ21ÈÕ	0.008995043	0.05047704	0	0	7.895883777	37.19815269	ITGB1 CD47 VIM
Mitotic Fetal Germ cell:Fetal Gonad	23/650	0.009674886	0.05377004	0	0	1.769446169	8.207083816	BTF3 C5ORF15 STAT3 TPM1 ARID5B TRIAP1 SAT1 EEF1A1 FGD4 PTBP1 LAPTM4A CDK4 CALD1 HNRNPF ANP32E MBP RPL15 CD47 VIM OGT TP53 PCYOX1 MCL1
Neural Crest cell:Undefined	3ÔÂ22ÈÕ	0.010257013	0.056347511	0	0	7.479928635	34.2565293	ITGB1 SNAI2 VIM
Plasmacytoid Dendritic cell:Blood	14/333	0.010333627	0.056347511	0	0	2.10319874	9.616564944	APP NRP1 CD164 SLC20A1 HERPUD1 TGFBR2 AHI1 ASPH NFATC2IP PDCD4 TSPAN3 OGT GPM6B PCYOX1
B cell:Kidney	23/668	0.013054898	0.07052085	0	0	1.718433043	7.455579685	UVRAG GPM6A DDX3X SLC44A1 C1GALT1 ARID5B ACSM2A NAP1L1 ATP2B1 OAZ1 AFF4 MTSS1 CKAP4 TTN EPN2 UGT8 BCL2L11 SYPL1 MYC PEG10 RBBP7 TSPAN3 ACBD3
Bone Marrow Stem cell:Bone Marrow	2ÔÂ9ÈÕ	0.014104957	0.075487638	0	0	13.51069703	57.57217416	ITGB1 ALCAM
Cancer cell:Esophagus	6/95	0.014384079	0.076275206	0	0	3.205535763	13.59670734	NRP1 EPAS1 SERPINE1 FN1 MET THBS1
Stromal cell:Amniotic Membrane	6/96	0.015082766	0.078539088	0	0	3.169756098	13.29459897	ZEB2 ZEB1 AKT3 SLC2A3 VIM QKI
Primitive Endoderm cell:Embryo	6/96	0.015082766	0.078539088	0	0	3.169756098	13.29459897	CAMK2D GATA6 FN1 HMGCR PITX2 ADD3
Mesenchymal Progenitor cell:Muscle	6/97	0.01580466	0.079918539	0	0	3.134762798	13.00127335	CALD1 SERPINE1 FN1 SNAI2 COL6A3 EDIL3
Pluripotent Stem cell:Skin	6/97	0.01580466	0.079918539	0	0	3.134762798	13.00127335	TCF7L2 EPAS1 APLP2 SERPINE1 FN1 PLPP3
Cardiomyocyte:Undefined	6/97	0.01580466	0.079918539	0	0	3.134762798	13.00127335	ZNF451 ZNF638 TAOK1 UBR5 UBR3 PRPF4B
Natural Killer cell:Breast	6/98	0.016550108	0.079918539	0	0	3.100530223	12.71639878	GRIA2 KIF5C CADM2 PLP1 GPM6B SNAP91
Definitive Zone cell:Adrenal Gland	6/98	0.016550108	0.079918539	0	0	3.100530223	12.71639878	GRIA2 KIF5C CADM2 PLP1 GPM6B SNAP91
Chromaffin cell:Adrenal Gland	6/98	0.016550108	0.079918539	0	0	3.100530223	12.71639878	GRIA2 KIF5C CADM2 PLP1 GPM6B SNAP91
Pericyte:Brain	6/98	0.016550108	0.079918539	0	0	3.100530223	12.71639878	COL15A1 CXCL12 CALD1 FN1 SNAI2 COL6A3
Corneal Endothelial cell:Corneal Endothelium	6/99	0.017319452	0.079918539	0	0	3.067033832	12.43965922	GJA1 CXCL12 SPARCL1 SORBS2 PLPP3 VEGFA
Myofibroblast:Lung	6/99	0.017319452	0.079918539	0	0	3.067033832	12.43965922	COL15A1 CXCL12 CALD1 TPM1 FN1 COL6A3
Pigment Epithelial cell:Eye	6/100	0.018113025	0.079918539	0	0	3.03425013	12.17075341	GRIA2 SCD5 FGF1 GPM6B EGFR DCBLD2
Esophageal Mucosal cell:Esophagus	6/100	0.018113025	0.079918539	0	0	3.03425013	12.17075341	GJA1 ATRNL1 PLP1 CPE LIFR GPM6B
Cancer Stem cell:Ovarian Cortex	6/100	0.018113025	0.079918539	0	0	3.03425013	12.17075341	CAST EPAS1 SERPINE1 COL6A3 FOSL2 TGFBR2
Intestinal Stem cell:Esophagus	6/100	0.018113025	0.079918539	0	0	3.03425013	12.17075341	GJA1 ATRNL1 PLP1 CPE LIFR GPM6B
Adipose-derived Stromal cell:Visceral Adipose Tissue	6/100	0.018113025	0.079918539	0	0	3.03425013	12.17075341	GJA1 PLP1 SPARCL1 FGF1 PLPP3 EDIL3
Adipose-derived Stem cell:Visceral Adipose Tissue	6/100	0.018113025	0.079918539	0	0	3.03425013	12.17075341	GJA1 PLP1 SPARCL1 FGF1 PLPP3 EDIL3
Small Intestinal Stem cell:Small Intestinal Crypt	6/100	0.018113025	0.079918539	0	0	3.03425013	12.17075341	GJA1 ATRNL1 PLP1 CPE LIFR GPM6B
Intestinal Stem cell:Colon	6/100	0.018113025	0.079918539	0	0	3.03425013	12.17075341	GJA1 ATRNL1 PLP1 CPE LIFR GPM6B
Stem cell:Stomach	6/100	0.018113025	0.079918539	0	0	3.03425013	12.17075341	CAST EPAS1 SERPINE1 COL6A3 FOSL2 TGFBR2
Intestinal Stem cell:Intestine	6/100	0.018113025	0.079918539	0	0	3.03425013	12.17075341	GJA1 ATRNL1 PLP1 CPE LIFR GPM6B
Stromal cell:Embryoid Body	6/100	0.018113025	0.079918539	0	0	3.03425013	12.17075341	COL15A1 CXCL12 FN1 SNAI2 COL6A3 THBS1
Hepatocyte:Fetal Liver	6/101	0.018931155	0.081658267	0	0	3.002156611	11.90939402	TJP1 NCKAP1 GATA6 PLS3 MET EGFR
Myofibroblast:Liver	6/101	0.018931155	0.081658267	0	0	3.002156611	11.90939402	GJA1 CXCL12 CALD1 FN1 COL6A3 VIM
Immature neuron:Undefined	6/101	0.018931155	0.081658267	0	0	3.002156611	11.90939402	GRIA2 SNAP25 SYT1 KIF5A WASF1 SNAP91
Neural Stem cell:Inferior Colliculus	6/102	0.019774161	0.084040186	0	0	2.970731707	11.65530691	TJP1 GJA1 PLP1 CPE LIFR AIF1L
Mesenchymal Stem cell:Brown Adipose Tissue	6/102	0.019774161	0.084040186	0	0	2.970731707	11.65530691	TJP1 NCKAP1 PLEKHA5 CPE LIFR SORBS2
Osteocyte:Bone	2ÔÂ11ÈÕ	0.020966161	0.087814791	0	0	10.50724638	40.60888399	GJA1 FN1
Stem cell:Amniotic Fluid	2ÔÂ11ÈÕ	0.020966161	0.087814791	0	0	10.50724638	40.60888399	ITGB1 ALCAM
Interneuron:Embryonic Prefrontal Cortex	3/32	0.028371106	0.117765949	0	0	4.898138098	17.44904899	HMGB2 PLS3 VIM
Endothelial cell:Cornea	2ÔÂ13ÈÕ	0.028932119	0.117765949	0	0	8.595959596	30.45379073	ALCAM CD47
Hepatocyte:Liver	2ÔÂ13ÈÕ	0.028932119	0.117765949	0	0	8.595959596	30.45379073	TJP1 ALB
Stromal cell:Bone Marrow	2ÔÂ13ÈÕ	0.028932119	0.117765949	0	0	8.595959596	30.45379073	ITGB1 ALCAM
4-Cell Stage Cell (Blastomere):Embryo	3/33	0.030739717	0.124248647	0	0	4.734624697	16.48690891	SIN3A CSDE1 ZNF652
Neural Stem cell:Undefined	4/58	0.03245519	0.130271527	0	0	3.511326861	12.03645947	CTNNB1 MSI2 SLAIN1 VIM
Glial cell:Undefined	2ÔÂ15ÈÕ	0.037900686	0.151079975	0	0	7.272761055	23.80219108	MBP VIM
Induced Pluripotent Stem cell:Undefined	3/36	0.038446999	0.152207981	0	0	4.303543914	14.02298871	ITGB1 SUZ12 STAT3
Granulosa cell:Fetal Gonad	8/185	0.040094737	0.157651415	0	0	2.149883682	6.915122789	VCAN GATM PCNA TSC22D3 ZFYVE21 HMGA2 ATP2B1 ITM2B
Pericyte:Undefined	2ÔÂ16ÈÕ	0.042730816	0.165688111	0	0	6.752933057	21.29088327	ITGB1 ALCAM
Mesenchymal Stromal cell:Bone Marrow	2ÔÂ16ÈÕ	0.042730816	0.165688111	0	0	6.752933057	21.29088327	LIFR IL6ST
Naive CD8+ T cell:Peripheral Blood	5/92	0.042998645	0.165688111	0	0	2.726319322	8.578600065	MYC ATM SPTBN1 IGF1R FOXP1
Cancer Stem cell:Bone Marrow	5/94	0.046441107	0.177767947	0	0	2.664780338	8.179730532	MAP3K2 LAMP2 SOD2 HIPK3 TGFBR2
FGFR1HighNME5- Epithelial cell:Esophagus	8/191	0.046848565	0.178147833	0	0	2.078752813	6.362719155	TMEM144 NRP1 SLC35A1 SEH1L SYT1 MED20 CRKL FGFR1
Purkinje cell:Brain	5/96	0.050042897	0.181754484	0	0	2.605946365	7.804482848	ATP2A2 ANKRD52 SPTBN1 EPN2 PAFAH1B1
Fibroblast:Heart	5/96	0.050042897	0.181754484	0	0	2.605946365	7.804482848	APP LAPTM4A CALD1 TBC1D9 CKAP4
Trophoblast cell:Placenta	5/97	0.051903672	0.181754484	0	0	2.577488628	7.625154031	ITGB1 SERPINE1 FN1 SNAI2 VIM
Decidual cell:Blood	5/97	0.051903672	0.181754484	0	0	2.577488628	7.625154031	EPAS1 BHLHE40 SAT1 FOSL2 HERPUD1
Lake Et al.Science.In1:Brain	5/98	0.053804403	0.181754484	0	0	2.549642885	7.451076282	GRIA2 KIF5C KIF5A GPM6B SNAP91
Neuron:Embryo	5/98	0.053804403	0.181754484	0	0	2.549642885	7.451076282	GRIA2 GABRA1 KIF5C KIF5A SNAP91
Stem cell:Submandibular Gland	5/98	0.053804403	0.181754484	0	0	2.549642885	7.451076282	CXCL12 EPAS1 PDK4 SPARCL1 PLPP3
Leydig cell:Fetal Gonad	13/380	0.055550333	0.181754484	0	0	1.689109607	4.882313486	ATRNL1 STAT1 SCD5 VEGFA PPP1CC ALCAM CDK6 GRPEL1 ASPH CDK4 PLS3 PABPC1 IL6ST
Neural Progenitor cell:Eye	5/99	0.055745094	0.181754484	0	0	2.522389605	7.282052701	TJP1 NCKAP1 GJA1 CPE LIFR
Liver Progenitor cell:Fetal Liver	5/99	0.055745094	0.181754484	0	0	2.522389605	7.282052701	TJP1 NCKAP1 GJA1 CPE EGFR
Neural Stem cell:Spinal Cord	5/99	0.055745094	0.181754484	0	0	2.522389605	7.282052701	TJP1 NCKAP1 GJA1 CPE LIFR
Mesenchymal Stem cell:Synovial Fluid	5/100	0.057725731	0.181754484	0	0	2.495710078	7.117895565	EPAS1 SERPINE1 COL6A3 THBS1 TGFBR2
Cancer Stem cell:Kidney	5/100	0.057725731	0.181754484	0	0	2.495710078	7.117895565	CCND2 KIF5C SATB1 SLAIN1 GPM6B
Amniotic Fluid Stem cell:Amniotic Fluid	5/100	0.057725731	0.181754484	0	0	2.495710078	7.117895565	EPAS1 SERPINE1 COL6A3 THBS1 TGFBR2
Gastric Stem cell:Gastric Gland	5/100	0.057725731	0.181754484	0	0	2.495710078	7.117895565	TJP1 NCKAP1 CPE LIFR EGFR
Corneal Limbal Stem cell:Limbal Epithelium	5/100	0.057725731	0.181754484	0	0	2.495710078	7.117895565	TJP1 NCKAP1 CPE LIFR EGFR
Intestinal Stem cell:Gastrointestinal Tract	5/100	0.057725731	0.181754484	0	0	2.495710078	7.117895565	TJP1 NCKAP1 CPE LIFR EGFR
Vascular Smooth Muscle cell:Embryonic Stem Cell	5/100	0.057725731	0.181754484	0	0	2.495710078	7.117895565	COL15A1 CXCL12 CALD1 ENPP2 COL6A3
Mesenchymal Stem cell:Anterior Cruciate Ligament	5/100	0.057725731	0.181754484	0	0	2.495710078	7.117895565	ITGB1 SERPINE1 FN1 COL6A3 THBS1
Somatic Stem cell:Endometrium	5/100	0.057725731	0.181754484	0	0	2.495710078	7.117895565	TJP1 NCKAP1 CPE LIFR EGFR
Ovarian Somatic cell:Ovary	5/100	0.057725731	0.181754484	0	0	2.495710078	7.117895565	TJP1 NCKAP1 CPE LIFR EGFR
Stem cell:Gastric Gland	5/100	0.057725731	0.181754484	0	0	2.495710078	7.117895565	TJP1 NCKAP1 CPE LIFR EGFR
Mesothelial cell:Lung	5/100	0.057725731	0.181754484	0	0	2.495710078	7.117895565	GJA1 CALD1 PEG10 SCHIP1 EDIL3
Chondrocyte:Cartilage	5/100	0.057725731	0.181754484	0	0	2.495710078	7.117895565	GJA1 CALD1 FN1 CPE FGFR1
Nucleus Pulposus cell:Intervertebral Disc	5/100	0.057725731	0.181754484	0	0	2.495710078	7.117895565	TJP1 CALD1 SNAI2 COL6A3 LIFR
Progenitor cell:Bone	5/100	0.057725731	0.181754484	0	0	2.495710078	7.117895565	EPAS1 SERPINE1 COL6A3 THBS1 TGFBR2
Interstitial cell:Bladder	5/100	0.057725731	0.181754484	0	0	2.495710078	7.117895565	GJA1 CALD1 PEG10 SCHIP1 EDIL3
Primitive Endoderm cell:Germ	5/100	0.057725731	0.181754484	0	0	2.495710078	7.117895565	GJA1 CALD1 PEG10 SCHIP1 EDIL3
Mesenchymal cell:Fetal Liver	5/100	0.057725731	0.181754484	0	0	2.495710078	7.117895565	GJA1 COL15A1 CXCL12 FN1 COL6A3
HES1High Progenitor cell:Stomach	5/100	0.057725731	0.181754484	0	0	2.495710078	7.117895565	COL15A1 DOCK9 NFIB SPARCL1 EGFR
Cancer Stem cell:Colorectum	2ÔÂ19ÈÕ	0.058469227	0.181754484	0	0	5.560386473	15.78735343	ITGB1 ALCAM
Oviduct-derived Stem cell:Oviduct	2ÔÂ19ÈÕ	0.058469227	0.181754484	0	0	5.560386473	15.78735343	ITGB1 ALCAM
Periosteum-derived Progenitor cell:Periosteum	5/101	0.059746284	0.181754484	0	0	2.469586375	6.958425821	GJA1 ALCAM CXCL12 EPAS1 PLPP3
Pericyte:Skeletal Muscle	5/101	0.059746284	0.181754484	0	0	2.469586375	6.958425821	ZEB2 COL15A1 ZEB1 ENPP2 SPARCL1
Neuron:Adipose Tissue	5/101	0.059746284	0.181754484	0	0	2.469586375	6.958425821	GRIA2 SNAP25 SYT1 KIF5A SNAP91
Endothelial Precursor cell:Fetal Liver	5/101	0.059746284	0.181754484	0	0	2.469586375	6.958425821	GJA1 CXCL12 SPARCL1 SORBS2 PLPP3
Hematopoietic Progenitor cell:Undefined	5/101	0.059746284	0.181754484	0	0	2.469586375	6.958425821	GATM CXCL12 SPARCL1 SORBS2 TSPAN12
Oligodendrocyte Progenitor cell:Brain	5/101	0.059746284	0.181754484	0	0	2.469586375	6.958425821	GJA1 PLP1 FGF1 PLPP3 EDIL3
Stem cell:Esophagus	5/102	0.061806704	0.187038089	0	0	2.444001304	6.803472598	NCKAP1 GJA1 PLP1 CPE LIFR
Lake Et al.Science.In2:Brain	5/103	0.063906928	0.19096616	0	0	2.418938378	6.652872765	SYNPR GABRA1 KIF3A ATRNL1 PLEKHA5
Progenitor cell:Undefined	5/103	0.063906928	0.19096616	0	0	2.418938378	6.652872765	ARF4 ALCAM PCNA CDK4 TXNRD1
Primordial Germ cell:Undefined	2ÔÂ20ÈÕ	0.064095908	0.19096616	0	0	5.251207729	14.42703551	POU2F1 SLC2A3
Mesenchymal Stem cell:Ligament	2ÔÂ21ÈÕ	0.069896007	0.206474418	0	0	4.974574116	13.23608196	ITGB1 ALCAM
1-Cell Stage Cell (Blastomere):Embryo	3/46	0.070372769	0.206474418	0	0	3.301030463	8.760766163	RNF10 ZFYVE21 CASC3
Mesenchymal Stromal cell:Undefined	3/46	0.070372769	0.206474418	0	0	3.301030463	8.760766163	ITGB1 NRP1 ALCAM
Lymphoid-primed Multipotent Progenitor cell:Umbilical Cord Blood	4/75	0.071015563	0.207308058	0	0	2.668261999	7.057169358	RNF103 COL6A3 CD47 ZFP36L2
Platelet:Undefined	2ÔÂ22ÈÕ	0.075859913	0.220336833	0	0	4.725603865	12.18670333	SLC44A1 LAMP2
Endometrial Stem cell:Endometrium	2ÔÂ23ÈÕ	0.081978342	0.235900588	0	0	4.500345066	11.25671397	ITGB1 ALCAM
AXL+SIGLEC6+ Dendritic cell:Blood	4/79	0.082442766	0.235900588	0	0	2.525436893	6.302609031	ZEB1 SLC20A1 BHLHE40 TBC1D9
FOXN4+ cell:Lung	4/79	0.082442766	0.235900588	0	0	2.525436893	6.302609031	BAMBI INSIG1 PTGES3 E2F7
Hematopoietic Stem cell:Bone Marrow	3/50	0.085624604	0.243798133	0	0	3.019473494	7.42120945	MYC PTEN MCL1
Retinoid Acid Signaling-Responsive Fetal Germ cell:Fetal Gonad	8/219	0.087875589	0.246396432	0	0	1.80029737	4.378022954	PRTG TCF7L2 SCCPDH RNMT SLC20A1 SPOCK3 CPE LBR
Mesenchymal Stem cell:Muscle	2ÔÂ24ÈÕ	0.088242321	0.246396432	0	0	4.295564339	10.42820668	ITGB1 ALCAM
Mesenchymal Stem cell:Bone	2ÔÂ24ÈÕ	0.088242321	0.246396432	0	0	4.295564339	10.42820668	ITGB1 ALCAM
Mesenchymal Stem cell:Tendon	2ÔÂ24ÈÕ	0.088242321	0.246396432	0	0	4.295564339	10.42820668	ITGB1 ALCAM
Neural Stem cell:Brain	2ÔÂ25ÈÕ	0.094643183	0.262128008	0	0	4.108590632	9.686583501	ITGB1 VIM
Dedifferentiation adipocyte:Adipose Tissue	1ÔÂ5ÈÕ	0.099771906	0.262128008	0	0	11.79518072	27.18634209	ITGB1
Mesenchymal Stromal cell:Skeletal Muscle	1ÔÂ5ÈÕ	0.099771906	0.262128008	0	0	11.79518072	27.18634209	ITGB1
Sertoli cell:Testis	1ÔÂ5ÈÕ	0.099771906	0.262128008	0	0	11.79518072	27.18634209	VIM
Mesangial cell:Kidney	1ÔÂ5ÈÕ	0.099771906	0.262128008	0	0	11.79518072	27.18634209	FN1
Limbal Epithelial Stem cell:Limbal Epithelium	1ÔÂ5ÈÕ	0.099771906	0.262128008	0	0	11.79518072	27.18634209	ALCAM
Mesenchymal Progenitor cell:Osteoarthritic Cartilage	1ÔÂ5ÈÕ	0.099771906	0.262128008	0	0	11.79518072	27.18634209	ALCAM
Stem cell:Prostate	1ÔÂ5ÈÕ	0.099771906	0.262128008	0	0	11.79518072	27.18634209	ALCAM
Stem cell:Deciduous Tooth	1ÔÂ5ÈÕ	0.099771906	0.262128008	0	0	11.79518072	27.18634209	ITGB1
Hepatocyte:Undefined	1ÔÂ5ÈÕ	0.099771906	0.262128008	0	0	11.79518072	27.18634209	ALB
Plasmacytoid Dendritic cell:Kidney	1ÔÂ5ÈÕ	0.099771906	0.262128008	0	0	11.79518072	27.18634209	NRP1
Colorectal Stem cell:Colorectum	1ÔÂ5ÈÕ	0.099771906	0.262128008	0	0	11.79518072	27.18634209	ITGB1
Definitive Endoderm cell:Undefined	1ÔÂ5ÈÕ	0.099771906	0.262128008	0	0	11.79518072	27.18634209	GATA6
Cardiomyocyte:Heart	2ÔÂ26ÈÕ	0.101172556	0.262232007	0	0	3.937198068	9.019836282	GJA1 GATA6
Mesenchymal Stem cell:Cartilage	2ÔÂ26ÈÕ	0.101172556	0.262232007	0	0	3.937198068	9.019836282	ITGB1 ALCAM
Purkinje cell:Undefined	2ÔÂ26ÈÕ	0.101172556	0.262232007	0	0	3.937198068	9.019836282	MBP ATP2B1
Macrophage:Brain	3/54	0.102141748	0.26356219	0	0	2.782082324	6.347025197	BHLHE40 PIM1 FOSL2
Oocyte:Embryo	4/86	0.104449555	0.2683193	0	0	2.309022022	5.216198638	EIF4A2 MCCC2 CREB1 RHOT1
Cancer Stem-Like cell:Undefined	1ÔÂ6ÈÕ	0.118501303	0.292708347	0	0	9.435662651	20.12467683	ALCAM
Unrestricted Somatic Stem cell:Undefined	1ÔÂ6ÈÕ	0.118501303	0.292708347	0	0	9.435662651	20.12467683	ALCAM
Mesenchymal Stromal cell:Nasal Concha	1ÔÂ6ÈÕ	0.118501303	0.292708347	0	0	9.435662651	20.12467683	ITGB1
Unrestricted Somatic Stem cell:Embryo	1ÔÂ6ÈÕ	0.118501303	0.292708347	0	0	9.435662651	20.12467683	ALCAM
Basal Epithelial cell:Breast	1ÔÂ6ÈÕ	0.118501303	0.292708347	0	0	9.435662651	20.12467683	VIM
Progenitor cell:Breast	1ÔÂ6ÈÕ	0.118501303	0.292708347	0	0	9.435662651	20.12467683	ITGB1
Mesenchymal Stem cell:Germ	1ÔÂ6ÈÕ	0.118501303	0.292708347	0	0	9.435662651	20.12467683	ALCAM
Schwann cell:Undefined	1ÔÂ6ÈÕ	0.118501303	0.292708347	0	0	9.435662651	20.12467683	MBP
Mesenchymal Stem cell:Meniscus	1ÔÂ6ÈÕ	0.118501303	0.292708347	0	0	9.435662651	20.12467683	ALCAM
Adipose-derived Stem cell:Adipose Tissue	2/30	0.128417636	0.314514378	0	0	3.37405107	6.925130329	ITGB1 MYC
Mesenchymal Stem cell:Adipose Tissue	2/30	0.128417636	0.314514378	0	0	3.37405107	6.925130329	ITGB1 ALCAM
PROM1Low Progenitor cell:Large Intestine	1ÔÂ7ÈÕ	0.136841951	0.322835296	0	0	7.862650602	15.63825116	ALCAM
Dendritic cell:Peripheral Blood	1ÔÂ7ÈÕ	0.136841951	0.322835296	0	0	7.862650602	15.63825116	NRP1
Mesenchymal Stem cell:Endometrium	1ÔÂ7ÈÕ	0.136841951	0.322835296	0	0	7.862650602	15.63825116	ALCAM
Spermatogonium:Testis	1ÔÂ7ÈÕ	0.136841951	0.322835296	0	0	7.862650602	15.63825116	ITGB1
Regulatory T (Treg) cell:Skin	1ÔÂ7ÈÕ	0.136841951	0.322835296	0	0	7.862650602	15.63825116	NRP1
Epithelial cell:Prostate	1ÔÂ7ÈÕ	0.136841951	0.322835296	0	0	7.862650602	15.63825116	CTNNB1
Stem cell:Hair Follicle	1ÔÂ7ÈÕ	0.136841951	0.322835296	0	0	7.862650602	15.63825116	CTNNB1
Oligodendrocyte:Undefined	1ÔÂ7ÈÕ	0.136841951	0.322835296	0	0	7.862650602	15.63825116	MBP
Plasmacytoid Dendritic cell:Bone Marrow	1ÔÂ7ÈÕ	0.136841951	0.322835296	0	0	7.862650602	15.63825116	NRP1
Paneth cell:Undefined	4/96	0.139938369	0.326430077	0	0	2.05698607	4.04517248	MCCC2 IDH1 TMED2 PCYOX1
Naive CD4+ T cell:Peripheral Blood	2/32	0.14261396	0.326430077	0	0	3.148792271	6.13263153	SATB1 MYC
Epithelial cell:Corneal Epithelium	4/98	0.147551211	0.326430077	0	0	2.01301384	3.852062964	SAT1 ZFP36L2 MCL1 TGFBR2
Vascular Smooth Muscle cell:Placenta	4/98	0.147551211	0.326430077	0	0	2.01301384	3.852062964	COL15A1 CXCL12 SPARCL1 COL6A3
Granulosa cell:Undefined	4/98	0.147551211	0.326430077	0	0	2.01301384	3.852062964	GJA1 CALD1 FN1 EDIL3
Ureteric Bud cell:Fetal Kidney	4/99	0.151416733	0.326430077	0	0	1.991722024	3.759812347	PRTG RCN2 HMGA2 AIF1L
Mesenchymal Stem cell:Breast	4/99	0.151416733	0.326430077	0	0	1.991722024	3.759812347	EPAS1 SERPINE1 FN1 COL6A3
Multipotent Progenitor cell:Heart	4/99	0.151416733	0.326430077	0	0	1.991722024	3.759812347	NCKAP1 PLS3 TSPAN12 GNAI1
Luminal cell:Prostate	4/99	0.151416733	0.326430077	0	0	1.991722024	3.759812347	TJP1 NCKAP1 GATA6 EGFR
Neuroendocrine cell:Fetal Pancreas	4/99	0.151416733	0.326430077	0	0	1.991722024	3.759812347	SNAP25 KIF5C KIF5A SNAP91
Stem cell:Placenta	4/99	0.151416733	0.326430077	0	0	1.991722024	3.759812347	EPAS1 SERPINE1 FN1 COL6A3
Stem cell:Salivary Gland	4/99	0.151416733	0.326430077	0	0	1.991722024	3.759812347	MAP3K2 MBNL1 C1GALT1 MCL1
Mesodermal Embryonic Stem cell:Germ	4/99	0.151416733	0.326430077	0	0	1.991722024	3.759812347	ZEB2 ZEB1 ENPP2 SPARCL1
Cancer Stem cell:Blood	1ÔÂ8ÈÕ	0.154801898	0.326430077	0	0	6.739070568	12.57247109	MYC
Cancer Stem cell:Pancreas	1ÔÂ8ÈÕ	0.154801898	0.326430077	0	0	6.739070568	12.57247109	MET
CD4-CD28+ T cell:Peripheral Blood	1ÔÂ8ÈÕ	0.154801898	0.326430077	0	0	6.739070568	12.57247109	BCL2
CD4-CD28- T cell:Peripheral Blood	1ÔÂ8ÈÕ	0.154801898	0.326430077	0	0	6.739070568	12.57247109	BCL2
Epithelial cell:Breast	1ÔÂ8ÈÕ	0.154801898	0.326430077	0	0	6.739070568	12.57247109	ALCAM
Stem cell:Cartilage	1ÔÂ8ÈÕ	0.154801898	0.326430077	0	0	6.739070568	12.57247109	ALCAM
Smooth Muscle cell:Heart	1ÔÂ8ÈÕ	0.154801898	0.326430077	0	0	6.739070568	12.57247109	CALD1
Mesenchymal Stem cell:Fat Pad	1ÔÂ8ÈÕ	0.154801898	0.326430077	0	0	6.739070568	12.57247109	ITGB1
CD141+CLEC9A+ Dendritic cell:Blood	4/100	0.155320526	0.326430077	0	0	1.970873786	3.670288064	CAMK2D PPA1 ELOVL5 PTK2
Mesenchymal Stromal cell:Blood Vessel	4/100	0.155320526	0.326430077	0	0	1.970873786	3.670288064	GJA1 CXCL12 FGF1 EDIL3
Mesenchymal Stromal cell:Placenta	4/100	0.155320526	0.326430077	0	0	1.970873786	3.670288064	ZEB2 COL15A1 ENPP2 COL6A3
Fibroblast:Synovium	4/100	0.155320526	0.326430077	0	0	1.970873786	3.670288064	GJA1 CXCL12 FGF1 EDIL3
Testis Somatic cell:Testis	4/100	0.155320526	0.326430077	0	0	1.970873786	3.670288064	GJA1 CXCL12 FGF1 EDIL3
Fibroblast:Embryonic Stem Cell	4/100	0.155320526	0.326430077	0	0	1.970873786	3.670288064	GJA1 CXCL12 FGF1 EDIL3
Retinal Ganglion cell:Embryonic Stem Cell	4/100	0.155320526	0.326430077	0	0	1.970873786	3.670288064	GJA1 CXCL12 FGF1 EDIL3
Spermatogonial Stem cell:Embryo	4/100	0.155320526	0.326430077	0	0	1.970873786	3.670288064	GJA1 CXCL12 FGF1 EDIL3
Mesenchymal cell:Pancreas	4/100	0.155320526	0.326430077	0	0	1.970873786	3.670288064	GJA1 CXCL12 FGF1 EDIL3
Preadipocyte Progenitor cell:Adipose Tissue	4/101	0.159261733	0.326430077	0	0	1.95045541	3.583388987	COL15A1 CXCL12 SPARCL1 COL6A3
Mesenchymal Stem cell:Oral Mucosa	4/101	0.159261733	0.326430077	0	0	1.95045541	3.583388987	COL15A1 CXCL12 SPARCL1 COL6A3
Cardiac Progenitor cell:Undefined	4/101	0.159261733	0.326430077	0	0	1.95045541	3.583388987	VCAN CXCL12 ENPP2 SPARCL1
Abnormal Plasma cell:Peripheral Blood	4/101	0.159261733	0.326430077	0	0	1.95045541	3.583388987	VCAN GATM ENPP2 SPARCL1
Progenitor cell:Bone Marrow	4/101	0.159261733	0.326430077	0	0	1.95045541	3.583388987	ENPP2 PLP1 SPARCL1 SORBS2
Red Blood Cell (erythrocyte):Undefined	4/101	0.159261733	0.326430077	0	0	1.95045541	3.583388987	MBNL1 ZEB2 SOD2 HIPK3
Neural Crest cell:Germ	4/101	0.159261733	0.326430077	0	0	1.95045541	3.583388987	TNRC6C ZEB2 CCND2 SATB1
Mesenchymal Stem cell:Umbilical Vein	4/102	0.163239491	0.333400797	0	0	1.930453735	3.499018608	ITGB1 COL15A1 CXCL12 COL6A3
Limbal Mesenchymal cell:Sclerocorneal Tissue	4/103	0.167252928	0.340395045	0	0	1.910856134	3.417084795	COL15A1 AKT3 COL6A3 VIM
Theca Interna cell:Ovarian Follicle	4/104	0.171301172	0.341235816	0	0	1.891650485	3.337499547	COL15A1 CXCL12 SPARCL1 COL6A3
Dental Pulp Stem cell:Dental Pulp	1ÔÂ9ÈÕ	0.172389028	0.341235816	0	0	5.896385542	10.36585501	ITGB1
Myoepithelial cell:Breast	1ÔÂ9ÈÕ	0.172389028	0.341235816	0	0	5.896385542	10.36585501	ITGB1
Cancer cell:Undefined	1ÔÂ9ÈÕ	0.172389028	0.341235816	0	0	5.896385542	10.36585501	VIM
Fibroblast:Vocal Fold	1ÔÂ9ÈÕ	0.172389028	0.341235816	0	0	5.896385542	10.36585501	ITGB1
Mesenchymal Stem cell:Tooth	1ÔÂ9ÈÕ	0.172389028	0.341235816	0	0	5.896385542	10.36585501	ALCAM
Keratinocyte:Skin	1ÔÂ9ÈÕ	0.172389028	0.341235816	0	0	5.896385542	10.36585501	ITGB1
Fibroblast:Lung	1ÔÂ9ÈÕ	0.172389028	0.341235816	0	0	5.896385542	10.36585501	VIM
Hematopoietic Stem cell:Blood	2/38	0.186870474	0.36170031	0	0	2.623188406	4.399977678	PTEN MCL1
Adipose-derived Stem cell:Abdominal Adipose Tissue	1ÔÂ10ÈÕ	0.189611062	0.36170031	0	0	5.240963855	8.7145717	ITGB1
Mesenchymal Stem cell:Umbilical Cord	1ÔÂ10ÈÕ	0.189611062	0.36170031	0	0	5.240963855	8.7145717	ITGB1
Cancer Stem cell:Bladder	1ÔÂ10ÈÕ	0.189611062	0.36170031	0	0	5.240963855	8.7145717	CD47
Stem cell:Adipose Tissue	1ÔÂ10ÈÕ	0.189611062	0.36170031	0	0	5.240963855	8.7145717	ITGB1
Epithelial cell:Skin	1ÔÂ10ÈÕ	0.189611062	0.36170031	0	0	5.240963855	8.7145717	IL6ST
Epithelial cell:Lung	1ÔÂ10ÈÕ	0.189611062	0.36170031	0	0	5.240963855	8.7145717	IL6ST
Epithelial cell:Airway Epithelium	1ÔÂ10ÈÕ	0.189611062	0.36170031	0	0	5.240963855	8.7145717	IL6ST
Intestinal Stem cell:Small Intestine	1ÔÂ10ÈÕ	0.189611062	0.36170031	0	0	5.240963855	8.7145717	ALCAM
Plasmacytoid Dendritic cell:Undefined	1ÔÂ10ÈÕ	0.189611062	0.36170031	0	0	5.240963855	8.7145717	NRP1
Tuft Progenitor cell:Small Intestine	1ÔÂ10ÈÕ	0.189611062	0.36170031	0	0	5.240963855	8.7145717	NECAP1
Circulating Fetal cell:Blood	2/40	0.202025256	0.38411381	0	0	2.484871599	3.974210598	JUN CTNNB1
Mesenchymal Stem cell:Placenta	1ÔÂ11ÈÕ	0.20647556	0.386222893	0	0	4.716626506	7.440823691	ITGB1
B cell:Bone Marrow	1ÔÂ11ÈÕ	0.20647556	0.386222893	0	0	4.716626506	7.440823691	BCL2
Activated CD4+ T cell:Blood	1ÔÂ11ÈÕ	0.20647556	0.386222893	0	0	4.716626506	7.440823691	ITGB1
Mesenchymal Stem cell:Skeletal Muscle	1ÔÂ11ÈÕ	0.20647556	0.386222893	0	0	4.716626506	7.440823691	ITGB1
Radial Glial cell:Undefined	1ÔÂ11ÈÕ	0.20647556	0.386222893	0	0	4.716626506	7.440823691	VIM
Exhausted CD4+ T cell:Liver	4/113	0.209155298	0.389973426	0	0	1.734657522	2.714180899	AHI1 ZEB1 PRKAR1A GSPT1
Endothelial cell:Blood Vessel	3/77	0.215743341	0.400963509	0	0	1.915123356	2.937159218	ITGB1 DCBLD2 VEGFA
Multilymphoid Progenitor cell:Umbilical Cord Blood	14/530	0.216468699	0.401022142	0	0	1.286937406	1.969412304	TCF7L2 HMGCS1 TSC22D1 CADM2 CELF1 TSC22D3 ARID5B TRIAP1 TTN HERPUD1 IGF1R SON ATM VAMP2
Adipose-derived Stem cell:Subcutaneous Adipose Tissue	1ÔÂ12ÈÕ	0.222989928	0.409168821	0	0	4.28762322	6.434130346	ITGB1
Embryonic Stem cell:Germ	1ÔÂ12ÈÕ	0.222989928	0.409168821	0	0	4.28762322	6.434130346	ITGB1
Neuron:Embryonic Prefrontal Cortex	1ÔÂ12ÈÕ	0.222989928	0.409168821	0	0	4.28762322	6.434130346	PLS3
Stem cell:Undefined	1ÔÂ13ÈÕ	0.239161417	0.43198531	0	0	3.930120482	5.622495476	CD164
Cardiac Progenitor cell:Heart	1ÔÂ13ÈÕ	0.239161417	0.43198531	0	0	3.930120482	5.622495476	ITGB1
Sertoli cell:Undefined	1ÔÂ13ÈÕ	0.239161417	0.43198531	0	0	3.930120482	5.622495476	VIM
Epidermal Stem cell:Skin	1ÔÂ13ÈÕ	0.239161417	0.43198531	0	0	3.930120482	5.622495476	ITGB1
Hematopoietic Stem cell:Germ	1ÔÂ13ÈÕ	0.239161417	0.43198531	0	0	3.930120482	5.622495476	CD164
Effector CD8+ Memory T (Tem) cell:Peripheral Blood	3/82	0.243248645	0.437999118	0	0	1.793453275	2.535353115	ZEB2 MBP MTSS1
Urine-derived Stem cell:Urine	1ÔÂ14ÈÕ	0.25499713	0.453502589	0	0	3.627618165	4.957151061	ITGB1
Cancer Stem cell:Colon	1ÔÂ14ÈÕ	0.25499713	0.453502589	0	0	3.627618165	4.957151061	ALCAM
M1 macrophage:Undefined	1ÔÂ14ÈÕ	0.25499713	0.453502589	0	0	3.627618165	4.957151061	STAT1
Stem cell:Endometrium	1ÔÂ14ÈÕ	0.25499713	0.453502589	0	0	3.627618165	4.957151061	ALCAM
Gonadal Mitotic Phase Fetal Germ cell:Fetal Gonad	8/291	0.260926901	0.462624997	0	0	1.337282616	1.796659231	EEF1A1 CCND2 PEG10 MDM2 MBP TRIAP1 PCYOX1 MCL1
Cancer cell:Blood	1ÔÂ15ÈÕ	0.270504022	0.478138608	0	0	3.368330465	4.403985346	ITGB1
Mesenchymal cell:Liver	2/51	0.286836045	0.505461079	0	0	1.925958789	2.40522304	ALCAM GPM6B
Primordial Germ cell:Germ	3/92	0.299626666	0.523725497	0	0	1.5911255	1.917653132	GRIA2 GABRA1 KIF3A
Cancer Stem cell:Liver	1ÔÂ17ÈÕ	0.300558448	0.523725497	0	0	2.946987952	3.542612648	CTNNB1
Mesoderm cell:Germ	1ÔÂ17ÈÕ	0.300558448	0.523725497	0	0	2.946987952	3.542612648	ITGB1
CD1C+ B Dendritic cell:Blood	2/54	0.3099697	0.523725497	0	0	1.814567075	2.125367443	VCAN SLC2A3
Regulatory T (Treg) cell:Peripheral Blood	2/54	0.3099697	0.523725497	0	0	1.814567075	2.125367443	ATP2B1 TTN
Pit Progenitor cell:Stomach	2/54	0.3099697	0.523725497	0	0	1.814567075	2.125367443	TIMM17A BCL2
Astroglial Progenitor cell:Embryo	3/94	0.311017719	0.523725497	0	0	1.555996062	1.817256192	TSC22D3 TXNIP ITM2B
Goblet Progenitor cell:Large Intestine	1ÔÂ18ÈÕ	0.315119186	0.523725497	0	0	2.773493976	3.202842886	PURA
Myeloid Dendritic cell:Blood	1ÔÂ18ÈÕ	0.315119186	0.523725497	0	0	2.773493976	3.202842886	NRP1
Myeloid Dendritic cell:Skin	1ÔÂ18ÈÕ	0.315119186	0.523725497	0	0	2.773493976	3.202842886	NRP1
Myeloid Dendritic cell:Lung	1ÔÂ18ÈÕ	0.315119186	0.523725497	0	0	2.773493976	3.202842886	NRP1
Myeloid Dendritic cell:Stomach	1ÔÂ18ÈÕ	0.315119186	0.523725497	0	0	2.773493976	3.202842886	NRP1
Myeloid Dendritic cell:Intestine	1ÔÂ18ÈÕ	0.315119186	0.523725497	0	0	2.773493976	3.202842886	NRP1
Acinar cell:Salivary Gland	3/96	0.322421119	0.523725497	0	0	1.522377568	1.723174243	CALD1 PDK4 TBC1D9
Cancer Stem cell:Uterus	3/97	0.328124192	0.523725497	0	0	1.506104786	1.67834761	EPAS1 NFIB EGFR
Endothelial Stem cell:Blood Vessel	1ÔÂ19ÈÕ	0.329377517	0.523725497	0	0	2.619277108	2.908840072	ITGB1
Cytotrophoblast:Placenta	3/98	0.333826496	0.523725497	0	0	1.490174589	1.63492105	GJA1 SNAI2 EGFR
Bulge Stem cell:Scalp	3/98	0.333826496	0.523725497	0	0	1.490174589	1.63492105	CCND2 PLP1 GPM6B
Smooth Muscle cell:Adipose Tissue	3/98	0.333826496	0.523725497	0	0	1.490174589	1.63492105	ZEB2 COL15A1 SPARCL1
Clara cell:Undefined	3/98	0.333826496	0.523725497	0	0	1.490174589	1.63492105	SPEN WNK1 PAFAH1B1
Morula Cell (Blastomere):Embryo	3/99	0.3395268	0.523725497	0	0	1.474576271	1.59284082	GJA1 CBX3 PUM1
Adipose Multilineage-Differentiating Stress-Enduring cell:Adipose Tissue	3/99	0.3395268	0.523725497	0	0	1.474576271	1.59284082	COL15A1 CXCL12 COL6A3
Smooth Muscle cell:Undefined	3/99	0.3395268	0.523725497	0	0	1.474576271	1.59284082	COL15A1 CXCL12 COL6A3
Plasma cell:Salivary Gland	3/99	0.3395268	0.523725497	0	0	1.474576271	1.59284082	PLS3 MET EGFR
Germinal Center B cell:Tonsil	3/99	0.3395268	0.523725497	0	0	1.474576271	1.59284082	LAPTM4A EPAS1 ADAM9
Hair Follicle cell:Hair Follicle	3/99	0.3395268	0.523725497	0	0	1.474576271	1.59284082	MBNL1 FOSL2 TGFBR2
Adipose-derived Stromal cell:Subcutaneous Adipose Tissue	3/99	0.3395268	0.523725497	0	0	1.474576271	1.59284082	ITM2B FOSL2 TGFBR2
Corneal Endothelial cell:Eye	3/99	0.3395268	0.523725497	0	0	1.474576271	1.59284082	PLP1 GPM6B AMOT
Neural Stem cell:Hippocampus	3/99	0.3395268	0.523725497	0	0	1.474576271	1.59284082	PCNA ANP32E HMGB2
Endothelial cell:Embryoid Body	3/99	0.3395268	0.523725497	0	0	1.474576271	1.59284082	GJA1 CXCL12 CALD1
Endothelial cell:Fetal Liver	3/99	0.3395268	0.523725497	0	0	1.474576271	1.59284082	CXCL12 ENPP2 SPARCL1
Lake Et al.Science.Ex8:Brain	2/58	0.34055816	0.523725497	0	0	1.684610076	1.81461036	SYNPR SPOCK3
Mesenchymal Stem cell:Bone Marrow	1ÔÂ20ÈÕ	0.343339706	0.523725497	0	0	2.481293595	2.652589512	ITGB1
Embryonic Stem cell:Undefined	1ÔÂ20ÈÕ	0.343339706	0.523725497	0	0	2.481293595	2.652589512	ITGB1
Stem cell:Muscle	1ÔÂ20ÈÕ	0.343339706	0.523725497	0	0	2.481293595	2.652589512	VIM
Hematopoietic Stem cell:Breast	3/100	0.345223901	0.523725497	0	0	1.459299568	1.552055692	CXCL12 ENPP2 SPARCL1
Circulating Progenitor cell:Blood	3/100	0.345223901	0.523725497	0	0	1.459299568	1.552055692	CXCL12 SPARCL1 SORBS2
Basal cell:Undefined	3/100	0.345223901	0.523725497	0	0	1.459299568	1.552055692	CAST SAT1 FOSL2
Myoepithelial cell:Undefined	3/100	0.345223901	0.523725497	0	0	1.459299568	1.552055692	CAST BHLHE40 FOSL2
Cancer Stem cell:Peripheral Blood	3/100	0.345223901	0.523725497	0	0	1.459299568	1.552055692	CAST FOSL2 TGFBR2
Myoepithelial cell:Parotid Gland	3/100	0.345223901	0.523725497	0	0	1.459299568	1.552055692	GJA1 CXCL12 PLPP3
Smooth Muscle cell:Blood Vessel	3/100	0.345223901	0.523725497	0	0	1.459299568	1.552055692	COL15A1 CXCL12 COL6A3
Hematopoietic Stem cell:Corneal Endothelium	3/100	0.345223901	0.523725497	0	0	1.459299568	1.552055692	CXCL12 ENPP2 SPARCL1
Fibroblast:Corneal Endothelium	3/100	0.345223901	0.523725497	0	0	1.459299568	1.552055692	COL15A1 CXCL12 COL6A3
Erythroid cell:Umbilical Cord Blood	3/100	0.345223901	0.523725497	0	0	1.459299568	1.552055692	SUZ12 ZNF451 YOD1
Peritubular Myoid cell:Testis	3/100	0.345223901	0.523725497	0	0	1.459299568	1.552055692	COL15A1 CXCL12 COL6A3
Endothelial Progenitor cell:Blood Vessel	3/100	0.345223901	0.523725497	0	0	1.459299568	1.552055692	CXCL12 SPARCL1 SORBS2
Endothelial cell:White Adipose Tissue	3/100	0.345223901	0.523725497	0	0	1.459299568	1.552055692	COL15A1 EPAS1 SPARCL1
Cancer Stem cell:Endometrium	3/100	0.345223901	0.523725497	0	0	1.459299568	1.552055692	SAT1 FOSL2 TGFBR2
Mesenchymal cell:Undefined	3/100	0.345223901	0.523725497	0	0	1.459299568	1.552055692	COL15A1 CXCL12 COL6A3
Myofibroblast:Undefined	3/100	0.345223901	0.523725497	0	0	1.459299568	1.552055692	COL15A1 CXCL12 COL6A3
Neural cell:Embryoid Body	3/100	0.345223901	0.523725497	0	0	1.459299568	1.552055692	PLP1 GPM6B SNAP91
Trophectoderm cell:Embryo	3/100	0.345223901	0.523725497	0	0	1.459299568	1.552055692	CAST SH3GL3 MYC
Fibroblast:Pancreas	3/101	0.350916619	0.524108025	0	0	1.444334635	1.512516815	GJA1 CALD1 EDIL3
Pancreatic Stem cell:Pancreas	3/101	0.350916619	0.524108025	0	0	1.444334635	1.512516815	PLEKHA5 PLP1 GPM6B
Oral Keratinocyte Stem cell:Oral Mucosa	3/101	0.350916619	0.524108025	0	0	1.444334635	1.512516815	ADAM9 MET EGFR
Dental Pulp Stem cell:Deciduous Tooth	3/101	0.350916619	0.524108025	0	0	1.444334635	1.512516815	ZEB2 COL15A1 SPARCL1
Stem cell:Fetal Liver	3/101	0.350916619	0.524108025	0	0	1.444334635	1.512516815	GJA1 CXCL12 FGFR1
Muscle cell:Embryoid Body	3/101	0.350916619	0.524108025	0	0	1.444334635	1.512516815	GJA1 CXCL12 TPM1
Epithelial cell:Thymus	3/102	0.356603804	0.529863749	0	0	1.429672023	1.474177581	TJP1 NCKAP1 EGFR
Type I pneumocyte:Undefined	3/102	0.356603804	0.529863749	0	0	1.429672023	1.474177581	TJP1 NCKAP1 EGFR
Side-population cell:Undefined	3/103	0.362284329	0.535550747	0	0	1.415302663	1.436993503	ITGB1 THBS1 TGFBR2
Intestinal Stem cell:Intestinal Crypt	3/103	0.362284329	0.535550747	0	0	1.415302663	1.436993503	ALCAM HIF1A THBS1
Follicular B cell:Undefined	1ÔÂ22ÈÕ	0.370400077	0.546151134	0	0	2.24475043	2.229422304	FOXO1
Cancer Stem cell:Breast	1ÔÂ23ÈÕ	0.383510154	0.562611342	0	0	2.142606791	2.053451169	VEGFA
Follicular Helper (Tfh) T cell:Undefined	1ÔÂ23ÈÕ	0.383510154	0.562611342	0	0	2.142606791	2.053451169	STAT3
Osteoblast:Bone	1ÔÂ24ÈÕ	0.396347883	0.579972345	0	0	2.049345207	1.896593084	ALCAM
Granulocyte-monocyte progenitor:Umbilical Cord Blood	3/112	0.412936391	0.602720288	0	0	1.297843037	1.147892478	APLP2 VDAC1 VIM
T Helper1 (Th1) cell:Undefined	1ÔÂ26ÈÕ	0.42122876	0.613275121	0	0	1.885204819	1.629908913	STAT1
Germ cell:Undefined	1ÔÂ27ÈÕ	0.433282848	0.629239916	0	0	1.812604263	1.515997921	EGFR
Stromal cell:Undefined	1ÔÂ29ÈÕ	0.456644836	0.659292582	0	0	1.682960413	1.319187434	ITGB1
Cancer Stem cell:Prostate	1ÔÂ29ÈÕ	0.456644836	0.659292582	0	0	1.682960413	1.319187434	ITGB1
Secretory cell:Lung	2/74	0.457398487	0.659292582	0	0	1.309178744	1.024040013	CPD PITX2
CD1C+ A Dendritic cell:Blood	1ÔÂ31ÈÕ	0.479045981	0.687068429	0	0	1.57060241	1.155898497	SLC2A3
T Helper17 (Th17) cell:Undefined	1ÔÂ31ÈÕ	0.479045981	0.687068429	0	0	1.57060241	1.155898497	STAT3
Myeloid cell:Bone Marrow	2/79	0.491452849	0.703118186	0	0	1.223853441	0.86941236	IL6ST VEGFA
Neutrophil:Kidney	2/80	0.498101058	0.710870153	0	0	1.208101078	0.841988817	SOD2 SAT1
Macrophage:Undefined	1/33	0.500525709	0.712571084	0	0	1.472289157	1.018965899	LAMP2
Lake Et al.Science.Ex6:Brain	1/34	0.51093192	0.725598648	0	0	1.427601314	0.958661301	TLE4
CD4+ Cytotoxic T cell:Liver	2/89	0.55536774	0.751728217	0	0	1.082625354	0.636718809	ZEB2 MBP
Megakaryocyte Erythroid cell:Undefined	2/90	0.561438395	0.751728217	0	0	1.070267896	0.617815595	NRP1 IL6ST
Epithelial cell:Undefined	1/41	0.57796387	0.751728217	0	0	1.177349398	0.64547465	IL6ST
Megakaryocyte Progenitor cell:Subcutaneous Adipose Tissue	2/93	0.57929312	0.751728217	0	0	1.034825078	0.564959314	CANX ATP13A3
Erythroblast:Blood	2/93	0.57929312	0.751728217	0	0	1.034825078	0.564959314	CANX ATP13A3
Mast Cell progenitor:Bone Marrow	2/93	0.57929312	0.751728217	0	0	1.034825078	0.564959314	CANX ATP13A3
Circulating Fetal cell:Peripheral Blood	2/93	0.57929312	0.751728217	0	0	1.034825078	0.564959314	CANX ATP13A3
Enteroendocrine cell:Small Intestine	1/42	0.586760228	0.751728217	0	0	1.148574787	0.612350028	RASA1
T cell:Undefined	2/95	0.590897372	0.751728217	0	0	1.012466885	0.532671918	NRP1 IL6ST
Epiblast cell:Embryo	2/95	0.590897372	0.751728217	0	0	1.012466885	0.532671918	CXCL12 SAT1
Acinar cell:Pancreatic Islet	2/95	0.590897372	0.751728217	0	0	1.012466885	0.532671918	ALB SOD2
PROM1High Progenitor cell:Large Intestine	2/96	0.596609628	0.751728217	0	0	1.001644568	0.517341675	FN1 DCBLD2
Endothelial cell:Heart	2/96	0.596609628	0.751728217	0	0	1.001644568	0.517341675	PDK4 SPARCL1
Mesenchymal Stem cell:Amniotic Fluid	2/97	0.602261949	0.751728217	0	0	0.991050089	0.50252463	FOSL2 TGFBR2
Bipolar cell:Retina	2/97	0.602261949	0.751728217	0	0	0.991050089	0.50252463	GNAS WASF1
Muller cell:Retina	2/97	0.602261949	0.751728217	0	0	0.991050089	0.50252463	ITM2B MTSS1
Prostate Stem cell:Prostate	2/97	0.602261949	0.751728217	0	0	0.991050089	0.50252463	FOSL2 TGFBR2
Serous Acinar cell:Salivary Gland	2/97	0.602261949	0.751728217	0	0	0.991050089	0.50252463	FOSL2 TGFBR2
Muller Glia Precursor cell:Retina	2/97	0.602261949	0.751728217	0	0	0.991050089	0.50252463	FOSL2 TGFBR2
Myometrial Stem cell:Myometrium	2/97	0.602261949	0.751728217	0	0	0.991050089	0.50252463	FOSL2 TGFBR2
Cancer Stem cell:Myometrium	2/97	0.602261949	0.751728217	0	0	0.991050089	0.50252463	FOSL2 TGFBR2
Cancer Stem-Like cell:Oral Cavity	2/97	0.602261949	0.751728217	0	0	0.991050089	0.50252463	FOSL2 TGFBR2
Sertoli cell:Seminal Plasma	2/97	0.602261949	0.751728217	0	0	0.991050089	0.50252463	KCNJ10 ALB
DCLK1+ Progenitor cell:Large Intestine	2/98	0.60785435	0.751728217	0	0	0.980676329	0.488200271	VCAN MYC
Podocyte:Renal Glomerulus	2/98	0.60785435	0.751728217	0	0	0.980676329	0.488200271	PTBP1 HNRNPF
Glomerular Epithelial cell:Renal Glomerulus	2/98	0.60785435	0.751728217	0	0	0.980676329	0.488200271	PTBP1 HNRNPF
Dopaminergic neuron:Midbrain	2/98	0.60785435	0.751728217	0	0	0.980676329	0.488200271	TSPAN12 EGFR
Natural Killer cell:Lymph Node	2/98	0.60785435	0.751728217	0	0	0.980676329	0.488200271	TNRC6C ZEB2
Cholinergic neuron:Spinal Cord	2/98	0.60785435	0.751728217	0	0	0.980676329	0.488200271	GRIA2 SNAP91
Epithelial cell:Uterus	2/98	0.60785435	0.751728217	0	0	0.980676329	0.488200271	TSPAN12 EGFR
Stem cell:Pancreas	2/98	0.60785435	0.751728217	0	0	0.980676329	0.488200271	POU2F1 PLEKHA5
Ectoderm cell:Germ	2/98	0.60785435	0.751728217	0	0	0.980676329	0.488200271	TNRC6C DLL1
Intermediate Progenitor cell:Undefined	2/98	0.60785435	0.751728217	0	0	0.980676329	0.488200271	KIF5C SLAIN1
Extravillous Trophoblast cell:Placenta	2/99	0.613386873	0.751728217	0	0	0.97051646	0.47434907	ENPP2 COL6A3
Myogenic Endothelial cell:Skeletal Muscle	2/99	0.613386873	0.751728217	0	0	0.97051646	0.47434907	ZEB2 SPARCL1
Neural Crest Stem cell:Hair Follicle	2/99	0.613386873	0.751728217	0	0	0.97051646	0.47434907	AKT3 VIM
Bile Duct cell:Liver	2/99	0.613386873	0.751728217	0	0	0.97051646	0.47434907	MET EGFR
Colonic Stem cell:Colon	2/99	0.613386873	0.751728217	0	0	0.97051646	0.47434907	NCKAP1 DCBLD2
Neuroendocrine cell:Pancreas	2/99	0.613386873	0.751728217	0	0	0.97051646	0.47434907	KIF5C KIF5A
Stromal Vascular Fraction cell:Adipose Tissue	2/100	0.618859583	0.751728217	0	0	0.960563936	0.460952422	COL15A1 SPARCL1
Lake Et al.Science.Ex7:Brain	2/100	0.618859583	0.751728217	0	0	0.960563936	0.460952422	CXCL12 PLP1
Lake Et al.Science.In6:Brain	2/100	0.618859583	0.751728217	0	0	0.960563936	0.460952422	TSC22D1 PDK4
Hematopoietic Progenitor cell:Umbilical Cord Blood	2/100	0.618859583	0.751728217	0	0	0.960563936	0.460952422	COL15A1 SPARCL1
Cardiomyocyte Progenitor cell:Myocardium	2/100	0.618859583	0.751728217	0	0	0.960563936	0.460952422	COL15A1 SPARCL1
Cancer Stem-Like cell:Endometrium	2/100	0.618859583	0.751728217	0	0	0.960563936	0.460952422	BTG2 SATB1
Keratinocyte Progenitor cell:Skin	2/100	0.618859583	0.751728217	0	0	0.960563936	0.460952422	EPAS1 SPARCL1
Submandibular Gland Stem cell:Submandibular Gland	2/100	0.618859583	0.751728217	0	0	0.960563936	0.460952422	COL15A1 SPARCL1
Endothelial cell:Corpus Luteum	2/100	0.618859583	0.751728217	0	0	0.960563936	0.460952422	COL15A1 SPARCL1
Hematopoietic Stem cell:Peripheral Blood	2/100	0.618859583	0.751728217	0	0	0.960563936	0.460952422	COL15A1 SPARCL1
CD14+ Endothelial Progenitor cell:Blood	2/100	0.618859583	0.751728217	0	0	0.960563936	0.460952422	PDK4 SPARCL1
Monocyte:Umbilical Cord Blood	2/100	0.618859583	0.751728217	0	0	0.960563936	0.460952422	COL15A1 SPARCL1
Hematopoietic Progenitor cell:Bone Marrow	2/100	0.618859583	0.751728217	0	0	0.960563936	0.460952422	COL15A1 SPARCL1
Mature Endothelial cell:Blood	2/100	0.618859583	0.751728217	0	0	0.960563936	0.460952422	COL15A1 SPARCL1
Progenitor-like Angiogenesis-Promoting cell:Blood	2/100	0.618859583	0.751728217	0	0	0.960563936	0.460952422	COL15A1 SPARCL1
Gastric Stem cell:Gastric Corpus	2/100	0.618859583	0.751728217	0	0	0.960563936	0.460952422	TJP1 EGFR
Epithelial Stem cell:Laryngeal Squamous Epithelium	2/100	0.618859583	0.751728217	0	0	0.960563936	0.460952422	CPE AIF1L
Hematopoietic Stem cell:Periodontal Ligament	2/100	0.618859583	0.751728217	0	0	0.960563936	0.460952422	COL15A1 SPARCL1
Dendritic cell:Umbilical Cord Blood	2/100	0.618859583	0.751728217	0	0	0.960563936	0.460952422	COL15A1 SPARCL1
Keratinocyte:Epithelium	2/100	0.618859583	0.751728217	0	0	0.960563936	0.460952422	COL15A1 SPARCL1
Pigment Epithelial cell:Retina	2/100	0.618859583	0.751728217	0	0	0.960563936	0.460952422	PEG10 WASF1
Endothelial cell:Bladder	2/100	0.618859583	0.751728217	0	0	0.960563936	0.460952422	COL15A1 SPARCL1
Epithelial Stem cell:Corneal Epithelium	2/100	0.618859583	0.751728217	0	0	0.960563936	0.460952422	CPE AIF1L
Epithelial Progenitor cell:Corneal Epithelium	2/100	0.618859583	0.751728217	0	0	0.960563936	0.460952422	CPE AIF1L
Bone Marrow Stromal cell:Bone Marrow	2/100	0.618859583	0.751728217	0	0	0.960563936	0.460952422	MET EGFR
Lymphoid Stem cell:Peripheral Blood	2/100	0.618859583	0.751728217	0	0	0.960563936	0.460952422	PCNA PTGES3
Epithelial cell:Placenta	2/100	0.618859583	0.751728217	0	0	0.960563936	0.460952422	MET EGFR
Endothelial Progenitor cell:Adipose Tissue	2/100	0.618859583	0.751728217	0	0	0.960563936	0.460952422	COL15A1 SPARCL1
Mesenchymal Stromal cell:Liver	2/100	0.618859583	0.751728217	0	0	0.960563936	0.460952422	CPE AIF1L
Endocrine cell:Pancreatic Islet	2/101	0.624272567	0.751728217	0	0	0.950812473	0.4479926	LAPTM4A RHOA
Cancer Stem cell:Skin	2/101	0.624272567	0.751728217	0	0	0.950812473	0.4479926	PLP1 GPM6B
Lymphoid cell:Blood	2/101	0.624272567	0.751728217	0	0	0.950812473	0.4479926	ZEB2 SATB1
Central Nervous System Stem cell:Fetal Brain	2/101	0.624272567	0.751728217	0	0	0.950812473	0.4479926	GATM SPARCL1
Pericyte:Subcutaneous Adipose Tissue	2/101	0.624272567	0.751728217	0	0	0.950812473	0.4479926	COL15A1 SPARCL1
Type II pneumocyte:Lung	2/102	0.629625938	0.756598321	0	0	0.941256039	0.435452702	BHLHE40 STAT3
Cancer Stem cell:Oral Cavity	2/104	0.640154386	0.767654015	0	0	0.922705314	0.411568925	EPAS1 PDK4
Specialist Antigen Presenting cell:Undefined	1/49	0.643420368	0.769973028	0	0	0.980722892	0.432456632	NRP1
Migration Phase Fetal Germ cell:Fetal Gonad	3/159	0.645805624	0.771230683	0	0	0.904637735	0.395558922	TMEM144 GNPDA1 SAT1
Mast cell:Kidney	2/106	0.650446219	0.77406261	0	0	0.904868079	0.389180739	LAPTM4A TSC22D1
FGFR1LowNME5- Epithelial cell:Esophagus	1/50	0.650855413	0.77406261	0	0	0.960658962	0.412572054	SLC2A3
Ciliated cell:Lung	5/276	0.683164441	0.810819398	0	0	0.866979108	0.330336107	CAST C5ORF15 PRKAR1A VIM AZIN1
SLC16A7+ cell:Lung	17/983	0.815765853	0.887102783	0	0	0.821167826	0.167212688	DDX5 WSB1 TRIM52 PLEKHA5 XIAP IFT80 ARID4B SLC2A3 PURB PPM1B HLTF CAPRIN2 NFATC2IP ATM PAFAH1B2 TNRC6A TNRC6B
B cell:Undefined	1/83	0.825917346	0.887102783	0	0	0.573082574	0.109608103	IL6ST
Pluripotent Stem cell:Ovarian Cortex	1/89	0.846627733	0.887102783	0	0	0.533844469	0.088882004	POU2F1
Embryonic Stem cell:Tooth	1/90	0.8498321	0.887102783	0	0	0.527819142	0.085884872	POU2F1
Stem cell:Ovarian Cortex	1/91	0.852969675	0.887102783	0	0	0.521927711	0.083002833	POU2F1
T Helper cell:Lung	1/92	0.856041848	0.887102783	0	0	0.516165762	0.080230749	MAX
Platelet:Liver	1/92	0.856041848	0.887102783	0	0	0.516165762	0.080230749	MAX
Germline Stem cell:Ovarian Cortex	1/93	0.859049979	0.887102783	0	0	0.510529073	0.077563751	EPAS1
Epidermal Transit Amplifying cell:Foreskin	1/93	0.859049979	0.887102783	0	0	0.510529073	0.077563751	VDAC1
Pluripotent Stem cell:Embryo	1/93	0.859049979	0.887102783	0	0	0.510529073	0.077563751	TCF7L2
Cancer Stem cell:Gall Bladder	1/93	0.859049979	0.887102783	0	0	0.510529073	0.077563751	PLEKHA5
Germinal Stem cell:Ovary	1/93	0.859049979	0.887102783	0	0	0.510529073	0.077563751	EPAS1
Granulosa cell:Ovary	1/93	0.859049979	0.887102783	0	0	0.510529073	0.077563751	TWIST1
Myotube:Muscle	1/93	0.859049979	0.887102783	0	0	0.510529073	0.077563751	TTN
Placenta cell:Placenta	1/94	0.8619954	0.887102783	0	0	0.505013603	0.074997219	GATA6
Eosinophil:Bronchoalveolar System	1/94	0.8619954	0.887102783	0	0	0.505013603	0.074997219	ALB
Adipose-derived Stromal cell:Abdominal Adipose Tissue	1/94	0.8619954	0.887102783	0	0	0.505013603	0.074997219	PRTG
Adipose Progenitor cell:Abdominal Adipose Tissue	1/94	0.8619954	0.887102783	0	0	0.505013603	0.074997219	PRTG
Megakaryocyte Progenitor cell:Peripheral Blood	1/94	0.8619954	0.887102783	0	0	0.505013603	0.074997219	MAX
Hepatocyte:Embryoid Body	1/95	0.864879414	0.887102783	0	0	0.499615483	0.072526776	ALB
Enteroendocrine cell:Large Intestine	1/96	0.867703298	0.887102783	0	0	0.494331008	0.070148262	PLEKHA5
Pancreatic Progenitor cell:Embryonic Stem Cell	1/96	0.867703298	0.887102783	0	0	0.494331008	0.070148262	ALB
Interstitial cell:Dorsolateral Prefrontal Cortex	1/96	0.867703298	0.887102783	0	0	0.494331008	0.070148262	CAT
Pancreatic Progenitor cell:Embryo	1/96	0.867703298	0.887102783	0	0	0.494331008	0.070148262	ALB
Pluripotent Stem cell:Embryoid Body	1/97	0.870468305	0.887102783	0	0	0.489156627	0.06785773	VCAN
Large Granular lymphocyte:Peripheral Blood	1/97	0.870468305	0.887102783	0	0	0.489156627	0.06785773	WASF1
Cancer cell:Brain	1/97	0.870468305	0.887102783	0	0	0.489156627	0.06785773	CANX
M1 macrophage:Brain	1/97	0.870468305	0.887102783	0	0	0.489156627	0.06785773	OAZ1
Epithelial cell:Bone	1/97	0.870468305	0.887102783	0	0	0.489156627	0.06785773	TGFBR2
Serotonergic neuron:Undefined	1/97	0.870468305	0.887102783	0	0	0.489156627	0.06785773	SNAP91
Mesenchymal Stem cell:Whartons Jelly	1/97	0.870468305	0.887102783	0	0	0.489156627	0.06785773	TGFBR2
Primitive Streak cell:Primitive Streak	1/98	0.873175658	0.887102783	0	0	0.484088933	0.06565143	HMGA2
Anterior Foregut Endoderm cell:Lung	1/98	0.873175658	0.887102783	0	0	0.484088933	0.06565143	SOD2
Endoderm Progenitor cell:Adipose Tissue	1/98	0.873175658	0.887102783	0	0	0.484088933	0.06565143	SPARCL1
Endothelial cell:Skin	1/98	0.873175658	0.887102783	0	0	0.484088933	0.06565143	SPARCL1
Endothelial Precursor cell:Peripheral Blood	1/98	0.873175658	0.887102783	0	0	0.484088933	0.06565143	SPARCL1
Early Hematopoietic cell:Blood	1/98	0.873175658	0.887102783	0	0	0.484088933	0.06565143	SORBS2
Dermal Papilla cell:Hair Follicle	1/98	0.873175658	0.887102783	0	0	0.484088933	0.06565143	SORBS2
Basal cell:Airway Epithelium	1/98	0.873175658	0.887102783	0	0	0.484088933	0.06565143	ARPC1A
Neural Stem cell:Bone Marrow	1/98	0.873175658	0.887102783	0	0	0.484088933	0.06565143	SORBS2
Alveolar Epithelial Progenitor cell:Embryonic Stem Cell	1/98	0.873175658	0.887102783	0	0	0.484088933	0.06565143	SOD2
Cancer Stem cell:Larynx	1/98	0.873175658	0.887102783	0	0	0.484088933	0.06565143	SORBS2
Pancreatic Progenitor cell:Pancreas	1/98	0.873175658	0.887102783	0	0	0.484088933	0.06565143	SORBS2
Progenitor cell:Embryonic Stem Cell	1/98	0.873175658	0.887102783	0	0	0.484088933	0.06565143	SORBS2
Erythroid precursor:Bone Marrow	1/98	0.873175658	0.887102783	0	0	0.484088933	0.06565143	LBR
Osteoblast:Bone Marrow	1/98	0.873175658	0.887102783	0	0	0.484088933	0.06565143	VCAN
Basal cell:Lung	1/98	0.873175658	0.887102783	0	0	0.484088933	0.06565143	CCND2
Ductal cell:Pancreas	1/98	0.873175658	0.887102783	0	0	0.484088933	0.06565143	SORBS2
Villous cytotrophoblast:Placenta	1/99	0.875826556	0.887102783	0	0	0.479124662	0.063525799	RRP1B
Endothelial Progenitor cell:Blood	1/99	0.875826556	0.887102783	0	0	0.479124662	0.063525799	SPARCL1
Adventitial cell:Skeletal Muscle	1/99	0.875826556	0.887102783	0	0	0.479124662	0.063525799	ZEB2
Megakaryocyte:Umbilical Cord Blood	1/99	0.875826556	0.887102783	0	0	0.479124662	0.063525799	ZEB2
Endothelial cell:Intervertebral Disc	1/99	0.875826556	0.887102783	0	0	0.479124662	0.063525799	SPARCL1
Cortical Thymus Epithelial cell:Thymus	1/99	0.875826556	0.887102783	0	0	0.479124662	0.063525799	CDC42SE2
Medullary Thymus Epithelial cell:Thymus	1/99	0.875826556	0.887102783	0	0	0.479124662	0.063525799	CDC42SE2
Oxyntic Stem cell:Stomach	1/99	0.875826556	0.887102783	0	0	0.479124662	0.063525799	E2F7
Oxyntic Progenitor cell:Stomach	1/99	0.875826556	0.887102783	0	0	0.479124662	0.063525799	E2F7
Cardiomyocyte:Pluripotent Stem Cell	1/99	0.875826556	0.887102783	0	0	0.479124662	0.063525799	VCAN
Cancer Stem cell:Mammary Gland	1/99	0.875826556	0.887102783	0	0	0.479124662	0.063525799	TGFBR2
Zymogenic Chief cell:Gastric Epithelium	1/99	0.875826556	0.887102783	0	0	0.479124662	0.063525799	TGFBR2
Thecal cell:Ovary	1/99	0.875826556	0.887102783	0	0	0.479124662	0.063525799	TGFBR2
Hematopoietic Stem cell:Embryo	1/99	0.875826556	0.887102783	0	0	0.479124662	0.063525799	CXCL12
Progenitor cell:Stomach	1/99	0.875826556	0.887102783	0	0	0.479124662	0.063525799	E2F7
Trophoblast cell:Endometrium	1/100	0.878422175	0.887102783	0	0	0.474260679	0.061477446	SAT1
Endometrial Stem cell:Uterus	1/100	0.878422175	0.887102783	0	0	0.474260679	0.061477446	BHLHE40
Beige Adipogenic Precursor cell:Adipose Tissue	1/100	0.878422175	0.887102783	0	0	0.474260679	0.061477446	CXCL12
Brown Adipogenic Precursor cell:Adipose Tissue	1/100	0.878422175	0.887102783	0	0	0.474260679	0.061477446	CXCL12
Lymphocyte:Blood	1/100	0.878422175	0.887102783	0	0	0.474260679	0.061477446	ITM2B
Endometrial Progenitor cell:Endometrium	1/100	0.878422175	0.887102783	0	0	0.474260679	0.061477446	ANKRD52
Vascular Stem cell:Blood	1/100	0.878422175	0.887102783	0	0	0.474260679	0.061477446	E2F7
Vascular Progenitor cell:Blood	1/100	0.878422175	0.887102783	0	0	0.474260679	0.061477446	E2F7
Blast cell:Bone Marrow	1/100	0.878422175	0.887102783	0	0	0.474260679	0.061477446	TGFBR2
Hepatic Progenitor-Like cell:Pluripotent Stem Cell	1/100	0.878422175	0.887102783	0	0	0.474260679	0.061477446	VCAN
Limbal Stem cell:Corneal Epithelium	1/100	0.878422175	0.887102783	0	0	0.474260679	0.061477446	SOD2
Eosinophil:Sputum	1/100	0.878422175	0.887102783	0	0	0.474260679	0.061477446	IDH1
Cytotrophoblast:Endometrium	1/100	0.878422175	0.887102783	0	0	0.474260679	0.061477446	SAT1
Cardiovascular Progenitor cell:Heart	1/100	0.878422175	0.887102783	0	0	0.474260679	0.061477446	GJA1
Epithelial cell:Epithelium	1/100	0.878422175	0.887102783	0	0	0.474260679	0.061477446	SPARCL1
Cholinergic neuron:Undefined	1/100	0.878422175	0.887102783	0	0	0.474260679	0.061477446	SNAP91
Multipotent Progenitor cell:Undefined	1/100	0.878422175	0.887102783	0	0	0.474260679	0.061477446	ZEB2
pro-Natural Killer Cell (pro-NK cell):Peripheral Blood	1/100	0.878422175	0.887102783	0	0	0.474260679	0.061477446	BTG2
Endothelial cell:Blood	1/101	0.880963663	0.887102783	0	0	0.469493976	0.05950315	ZEB2
Circulating Progenitor cell:Peripheral Blood	1/101	0.880963663	0.887102783	0	0	0.469493976	0.05950315	SPARCL1
Epithelial Progenitor cell:Breast	1/101	0.880963663	0.887102783	0	0	0.469493976	0.05950315	FOSL2
Intestinal Epithelial Stem cell:Jejunum	1/101	0.880963663	0.887102783	0	0	0.469493976	0.05950315	FOSL2
Cancer Stem cell:Embryo	1/101	0.880963663	0.887102783	0	0	0.469493976	0.05950315	ATP1B1
Merkel cell:Skin	1/101	0.880963663	0.887102783	0	0	0.469493976	0.05950315	GATA6
Paneth cell:Large Intestine	4/311	0.890394558	0.895040095	0	0	0.609626514	0.070771902	UVRAG GATM GNPDA1 SOD2
MKI67+ Progenitor cell:Large Intestine	1/110	0.901579538	0.904710023	0	0	0.430529457	0.04460587	NRP1
Enterocyte Progenitor cell:Small Intestine	1/138	0.94556392	0.947202679	0	0	0.342045554	0.019145585	TMEM144
Ciliated Epithelial cell:Esophagus	2/425	0.998772377	0.998772377	0	0	0.218830301	2.69E-04	KIF3A IFT80
