# Supplementary material for: A Group of Highly Secretory miRNAs Correlates with Lymph Node Metastasis and Poor Prognosis in Oral Squamous Cell Carcinoma
Source: Biomolecules. 2024 Feb 15;14(2):224. doi: 10.3390/biom14020224 (PMC10886572; doi:10.3390/biom14020224)
Supplement: Supplementary file 1 [file biomolecules-14-00224-s001.zip › Supplementary Table S3.xlsx]

## Sheet: MSigDB_Hallmark
Term	Overlap	P-value	Adjusted P-value	Old P-value	Old Adjusted P-value	Odds Ratio	Combined Score	Genes
TGF-beta Signaling	13/54	5.78867e-11	2.89433e-09	0	0	15.3761	362.453	ACVR1;TGIF1;SLC20A1;SERPINE1;UBE2D3;XIAP;ARID4B;THBS1;RHOA;HIPK2;TJP1;CTNNB1;SPTBN1
UV Response Dn	19/144	1.64376e-10	4.10941e-09	0	0	7.4503	167.847	NRP1;IRS1;INSIG1;SCHIP1;SERPINE1;PTEN;ATP2B1;ADD3;IGF1R;TGFBR2;TJP1;GJA1;NFIB;MYC;AKT3;BHLHE40;SNAI2;PLPP3;MET
Apoptosis	19/161	1.13613e-09	1.89355e-08	0	0	6.55263	134.956	APP;JUN;BTG2;ROCK1;SATB1;SLC20A1;IFNB1;HMGB2;XIAP;SOD2;SAT1;PTK2;CCND2;BCL2L11;PDCD4;TXNIP;CTNNB1;BCL2L2;MCL1
Adipogenesis	18/200	2.14909e-07	2.68636e-06	0	0	4.8213	74.0217	RTN3;RNF11;COL15A1;APLP2;IDH1;ATL2;LIFR;GHITM;CS;PPM1B;GRPEL1;CAT;ENPP2;CMPK1;UBQLN1;PDCD4;SPARCL1;DLD
TNF-alpha Signaling via NF-kB	16/200	4.757e-06	2.64278e-05	0	0	4.21739	51.6879	TGIF1;JUN;BTG2;TSC22D1;SERPINE1;SLC2A3;ATP2B1;SOD2;SAT1;FOSL2;VEGFA;MYC;BHLHE40;PLPP3;IL6ST;MCL1
G2-M Checkpoint	16/200	4.757e-06	2.64278e-05	0	0	4.21739	51.6879	JPT1;H2AZ2;PRPF4B;HIF1A;GSPT1;PURA;SFPQ;EWSR1;CDK4;MYC;MTF2;HNRNPD;E2F3;LBR;KPNB1;PAFAH1B1
mTORC1 Signaling	16/200	4.757e-06	2.64278e-05	0	0	4.21739	51.6879	BTG2;HMGCS1;ELOVL5;INSIG1;IDH1;TXNRD1;UBE2D3;ATP2A2;SLC2A3;HMGCR;ADD3;RIT1;UFM1;PPA1;CANX;BHLHE40
Myc Targets V1	16/200	4.757e-06	2.64278e-05	0	0	4.21739	51.6879	PCNA;CBX3;PTGES3;NAP1L1;GSPT1;YWHAQ;CDK4;MYC;CANX;HNRNPA2B1;HNRNPD;VDAC1;HNRNPC;PABPC1;KPNB1;EIF4G2
Epithelial Mesenchymal Transition	16/200	4.757e-06	2.64278e-05	0	0	4.21739	51.6879	ITGB1;JUN;SERPINE1;TPM1;FN1;SAT1;THBS1;VEGFA;GJA1;VCAN;CXCL12;CALD1;SNAI2;COL6A3;VIM;EDIL3
Angiogenesis	7/36	7.9383e-06	3.96915e-05	0	0	11.5408	135.533	APP;NRP1;VCAN;CCND2;PTK2;VEGFA;FGFR1
Androgen Response	10/100	4.44847e-05	0.000202203	0	0	5.33498	53.4584	CDK6;HMGCS1;TSC22D1;ELOVL5;INSIG1;STK39;ARID5B;LIFR;HMGCR;SAT1
E2F Targets	14/200	8.07628e-05	0.000310626	0	0	3.632	34.228	JPT1;PCNA;HMGB2;NAP1L1;PPM1D;GSPT1;CDK4;MYC;ANP32E;HNRNPD;LUC7L3;RBBP7;TP53;LBR
p53 Pathway	14/200	8.07628e-05	0.000310626	0	0	3.632	34.228	APP;JUN;BTG2;PCNA;TSC22D1;FBXW7;TRIAP1;PPM1D;SAT1;CCND2;SP1;MDM2;TXNIP;TP53
Wnt-beta Catenin Signaling	6/42	0.000217374	0.000776337	0	0	7.94634	67.0186	CCND2;MYC;CTNNB1;DLL1;TP53;GNAI1
IL-2/STAT5 Signaling	13/199	0.000284505	0.00093334	0	0	3.3642	27.4679	NRP1;POU2F1;SLC2A3;CKAP4;HIPK2;IGF1R;ALCAM;CCND2;MYC;BHLHE40;PIM1;BCL2;CDC42SE2
Apical Junction	13/200	0.000298669	0.00093334	0	0	3.34604	27.1571	ITGB1;CADM2;IRS1;INSIG1;PTEN;PTK2;GNAI1;EGFR;TJP1;VCAN;RASA1;AKT3;ADAM9
Hedgehog Signaling	5/36	0.00084223	0.00247715	0	0	7.67326	54.3225	NRP1;CDK6;RASA1;AMOT;VEGFA
Oxidative Phosphorylation	12/200	0.00102212	0.00283923	0	0	3.06446	21.1015	CS;COX7A2L;MTRR;RHOT1;GRPEL1;IDH1;PDK4;TIMM17A;VDAC1;ATP1B1;DLD;SLC25A4
Hypoxia	11/200	0.00322197	0.00805492	0	0	2.78718	15.9922	JUN;WSB1;SERPINE1;KIF5A;BHLHE40;PIM1;BCL2;SLC2A3;EGFR;FOSL2;VEGFA
KRAS Signaling Up	11/200	0.00322197	0.00805492	0	0	2.78718	15.9922	NRP1;SNAP25;CCND2;SATB1;KIF5C;SPARCL1;CPE;SPRY2;AVL9;SNAP91;DCBLD2
Protein Secretion	7/96	0.00390379	0.00929473	0	0	3.74894	20.7909	LAMP2;GNAS;ANP32E;TMED2;ADAM10;MAPK1;EGFR
Cholesterol Homeostasis	6/74	0.00439949	0.00999883	0	0	4.2	22.7903	ALCAM;HMGCS1;CTNNB1;HMGCR;CPEB2;GNAI1
Pperoxisome	7/104	0.00604548	0.0131424	0	0	3.43833	17.5645	ELOVL5;IDH1;ALB;CAT;PABPC1;SOD2;SLC25A4
PI3K/AKT/mTOR Signaling	7/105	0.0063647	0.0132598	0	0	3.40307	17.2093	RIT1;CDK4;UBE2D3;PTEN;MAPK1;PITX2;EGFR
Estrogen Response Early	10/200	0.00930607	0.0178963	0	0	2.51413	11.7588	GJA1;SLC16A1;CXCL12;ELOVL5;MYC;BHLHE40;BCL2;IL6ST;ADD3;IGF1R
Xenobiotic Metabolism	10/200	0.00930607	0.0178963	0	0	2.51413	11.7588	MCCC2;ELOVL5;PTGES3;IDH1;SERPINE1;CAT;PDK4;ATP2A2;ARPP19;MARCHF6
Reactive Oxygen Species Pathway	4/49	0.0187227	0.0346717	0	0	4.21553	16.7695	TXNRD1;CAT;MBP;SOD2
Myogenesis	9/200	0.0244849	0.0408082	0	0	2.24522	8.32911	EIF4A2;ITGB1;APP;RIT1;COL15A1;PKIA;SCHIP1;BHLHE40;COL6A3
Complement	9/200	0.0244849	0.0408082	0	0	2.24522	8.32911	ZEB1;KIF2A;DOCK9;SERPINE1;LAMP2;FN1;PIM1;ADAM9;CALM3
Glycolysis	9/200	0.0244849	0.0408082	0	0	2.24522	8.32911	VCAN;GNPDA1;KIF2A;IDH1;ARPP19;DLD;MET;EGFR;VEGFA
Notch Signaling	3/32	0.0283711	0.0457598	0	0	4.89814	17.449	TCF7L2;FBXW11;DLL1
IL-6/JAK/STAT3 Signaling	5/87	0.0350844	0.0548193	0	0	2.8933	9.69255	JUN;STAT1;STAT3;PIM1;IL6ST
UV Response Up	7/158	0.0475171	0.0719956	0	0	2.20261	6.71062	BTG2;BCL2L11;GRPEL1;IL6ST;SOD2;SLC25A4;GLS
Mitotic Spindle	8/199	0.0569515	0.0809781	0	0	1.99086	5.70493	FGD4;BCL2L11;ROCK1;RASA1;SORBS2;WASF1;SPTBN1;PAFAH1B1
Estrogen Response Late	8/200	0.0583043	0.0809781	0	0	1.98039	5.62843	SLC16A1;CXCL12;ELOVL5;BCL2;PDCD4;CPE;IL6ST;ADD3
Inflammatory Response	8/200	0.0583043	0.0809781	0	0	1.98039	5.62843	BTG2;MYC;SERPINE1;ATP2A2;ATP2B1;HIF1A;MET;DCBLD2
Apical Surface	3/44	0.0632551	0.0854798	0	0	3.46241	9.55826	APP;ADAM10;DCBLD2
Coagulation	6/138	0.0686819	0.090371	0	0	2.15654	5.7758	ARF4;SERPINE1;LAMP2;FN1;ADAM9;THBS1
Unfolded Protein Response	5/113	0.0870725	0.111631	0	0	2.19384	5.35519	EIF4A2;CNOT4;YWHAZ;HERPUD1;VEGFA
Myc Targets V2	3/58	0.11981	0.149762	0	0	2.57922	5.47273	CBX3;CDK4;MYC
Interferon Gamma Response	7/200	0.12477	0.152159	0	0	1.71956	3.57889	STAT1;STAT3;PIM1;TXNIP;ARID5B;SOD2;HIF1A
Pancreas Beta Cells	2/40	0.202025	0.240506	0	0	2.48487	3.97421	AKT3;FOXO1
Fatty Acid Metabolism	5/158	0.233021	0.270955	0	0	1.54501	2.2505	HMGCS1;ELOVL5;IDH1;SERINC1;DLD
DNA Repair	4/150	0.37999	0.431807	0	0	1.29259	1.25073	PCNA;RNMT;TMED2;TP53
heme Metabolism	5/200	0.402847	0.437877	0	0	1.20962	1.09979	CAST;BTG2;LAMP2;CAT;TNRC6B
Allograft Rejection	5/200	0.402847	0.437877	0	0	1.20962	1.09979	CCND2;STAT1;CD47;HIF1A;EGFR
Interferon Alpha Response	2/97	0.602262	0.640704	0	0	0.99105	0.502525	TXNIP;CD47
Bile Acid Metabolism	2/112	0.679919	0.708249	0	0	0.855248	0.329939	IDH1;CAT
Spermatogenesis	2/135	0.774519	0.790325	0	0	0.706513	0.180524	TLE4;SNAP91
KRAS Signaling Dn	2/200	0.922613	0.922613	0	0	0.472991	0.0380973	BTG2;MFSD6

## Sheet: KEGG
Term	Overlap	P-value	Adjusted P-value	Old P-value	Old Adjusted P-value	Odds Ratio	Combined Score	Genes
Pathways in cancer	47/531	4.73967e-17	1.2181e-14	0	0	5.02643	188.933	ITGB1;CAMK2D;ROCK1;MAX;EPAS1;PTEN;XIAP;FGF1;HIF1A;DLL1;EGFR;FOXO1;GNAI1;CRKL;IGF1R;NRAS;BCL2L11;CCND2;MYC;AKT3;PIM1;MAPK1;E2F3;TCF7L2;JUN;STAT1;TXNRD1;STAT3;FN1;PTK2;RHOA;VEGFA;TGFBR2;CDK6;CXCL12;SP1;CDK4;BCL2;MDM2;GNAS;CTNNB1;CALM3;IL6ST;MET;TP53;CALM2;FGFR1
Cellular senescence	25/156	2.04559e-15	2.62858e-13	0	0	9.49464	321.138	SERPINE1;PTEN;FOXO1;ZFP36L2;PPP1CB;PPP1CC;NRAS;CCND2;MYC;AKT3;MAPK1;E2F3;FBXW11;HIPK3;TGFBR2;HIPK2;CDK6;CDK4;MDM2;VDAC1;ATM;CALM3;TP53;CALM2;SLC25A4
MicroRNAs in cancer	33/310	1.51379e-14	1.29682e-12	0	0	6.00551	191.105	ROCK1;IRS1;PTEN;THBS1;EGFR;CRKL;GLS;NRAS;CCND2;BCL2L11;MYC;PIM1;MAPK1;E2F3;MCL1;STAT3;TPM1;HMGA2;RHOA;VEGFA;FOXP1;ZEB2;ZEB1;CDK6;BCL2;MDM2;PDCD4;SPRY2;ATM;VIM;TP53;MET;BCL2L2
Proteoglycans in cancer	27/205	2.26281e-14	1.45385e-12	0	0	7.56711	237.756	ITGB1;DDX5;CAMK2D;ROCK1;TWIST1;HIF1A;THBS1;EGFR;IGF1R;PPP1CB;PPP1CC;NRAS;MYC;AKT3;MAPK1;PPP1R12A;STAT3;FN1;PTK2;RHOA;VEGFA;MDM2;PDCD4;CTNNB1;TP53;MET;FGFR1
Shigellosis	27/246	1.94237e-12	9.98376e-11	0	0	6.13744	165.509	ITGB1;ROCK1;ARPC1A;UBE2D3;EGFR;FOXO1;SEPTIN11;CRKL;AKT3;MAPK1;WASF1;H3-3B;CAST;JUN;IFNB1;SEPTIN2;FBXW11;CBX3;SEPTIN3;ARPC5;PTK2;RHOA;BCL2;MDM2;VDAC1;ATM;TP53
Human cytomegalovirus infection	25/225	9.95103e-12	4.26236e-10	0	0	6.19693	156.989	ROCK1;EGFR;GNAI1;CRKL;NRAS;MYC;AKT3;MAPK1;E2F3;IFNB1;STAT3;PTK2;RHOA;VEGFA;CDK6;CXCL12;CREB1;CDK4;SP1;GNAS;MDM2;CTNNB1;CALM3;TP53;CALM2
Transcriptional misregulation in cancer	23/192	1.44846e-11	5.31793e-10	0	0	6.72335	167.801	DDX5;CCNT2;TAF15;MAX;JMJD1C;HMGA2;FOXO1;PTK2;IGF1R;TGFBR2;HOXA10;HOXA9;CCND2;ZEB1;EWSR1;SP1;SIN3A;MYC;MDM2;ATM;TP53;MET;H3-3B
Focal adhesion	23/201	3.73034e-11	1.19837e-09	0	0	6.38045	153.207	ITGB1;JUN;PPP1R12A;ROCK1;FN1;PTEN;XIAP;THBS1;PTK2;RHOA;EGFR;CRKL;VEGFA;IGF1R;PPP1CB;PPP1CC;CCND2;AKT3;BCL2;CTNNB1;COL6A3;MAPK1;MET
PI3K-Akt signaling pathway	30/354	8.2252e-11	2.34875e-09	0	0	4.62003	107.283	ITGB1;IRS1;PTEN;FGF1;THBS1;EGFR;IGF1R;PPP2CA;NRAS;CCND2;BCL2L11;YWHAQ;MYC;AKT3;MAPK1;MCL1;IFNB1;FN1;YWHAZ;PTK2;VEGFA;CDK6;CREB1;CDK4;BCL2;MDM2;COL6A3;TP53;MET;FGFR1
Prostate cancer	16/97	1.56879e-10	4.0318e-09	0	0	9.63111	217.428	TCF7L2;PTEN;FOXO1;EGFR;IGF1R;NRAS;CREB1;ZEB1;AKT3;BCL2;MDM2;MAPK1;CTNNB1;E2F3;TP53;FGFR1
Melanoma	14/72	2.27686e-10	5.05175e-09	0	0	11.7243	260.315	PTEN;FGF1;EGFR;IGF1R;NRAS;CDK6;CDK4;AKT3;MDM2;MAPK1;E2F3;MET;TP53;FGFR1
Breast cancer	19/147	2.3588e-10	5.05175e-09	0	0	7.27456	161.26	TCF7L2;JUN;CSNK1A1;PTEN;FGF1;DLL1;EGFR;IGF1R;NRAS;CDK6;CDK4;SP1;MYC;AKT3;MAPK1;CTNNB1;E2F3;TP53;FGFR1
Glioma	14/75	4.03644e-10	7.97973e-09	0	0	11.146	241.093	CAMK2D;PTEN;EGFR;IGF1R;NRAS;CDK6;CDK4;AKT3;MDM2;MAPK1;E2F3;CALM3;TP53;CALM2
FoxO signaling pathway	17/131	1.97634e-09	3.62799e-08	0	0	7.27674	145.841	IRS1;STAT3;PTEN;NLK;SOD2;FOXO1;EGFR;IGF1R;TGFBR2;NRAS;CCND2;BCL2L11;AKT3;CAT;MDM2;MAPK1;ATM
Adherens junction	13/71	2.20327e-09	3.77493e-08	0	0	10.8598	216.473	TCF7L2;NLK;RHOA;EGFR;IGF1R;TGFBR2;TJP1;MAPK1;CTNNB1;SNAI2;WASF1;MET;FGFR1
Kaposi sarcoma-associated herpesvirus infection	20/193	4.11557e-09	6.61064e-08	0	0	5.66678	109.417	TCF7L2;JUN;IFNB1;STAT1;STAT3;HIF1A;VEGFA;NRAS;CDK6;CREB1;CDK4;MYC;AKT3;CTNNB1;MAPK1;CALM3;E2F3;IL6ST;TP53;CALM2
Bacterial invasion of epithelial cells	13/77	6.22314e-09	9.40792e-08	0	0	9.83871	185.902	ITGB1;SEPTIN2;ARPC1A;FN1;SEPTIN3;ARPC5;SEPTIN11;RHOA;PTK2;CRKL;CTNNB1;WASF1;MET
Human papillomavirus infection	26/331	7.60764e-09	1.0862e-07	0	0	4.21399	78.7768	ITGB1;PTEN;THBS1;EGFR;FOXO1;PPP2CA;NRAS;CCND2;AKT3;MAPK1;TCF7L2;CSNK1A1;IFNB1;STAT1;FN1;PTK2;VEGFA;CDK6;CREB1;CDK4;GNAS;MDM2;CTNNB1;COL6A3;ATM;TP53
Bladder cancer	10/41	8.57779e-09	1.16026e-07	0	0	15.5355	288.558	NRAS;CDK4;MYC;MDM2;MAPK1;E2F3;THBS1;TP53;EGFR;VEGFA
Hepatocellular carcinoma	18/168	1.46444e-08	1.8818e-07	0	0	5.8595	105.701	TCF7L2;CSNK1A1;TXNRD1;PTEN;ARID1A;EGFR;IGF1R;TGFBR2;NRAS;CDK6;CDK4;MYC;AKT3;MAPK1;CTNNB1;E2F3;TP53;MET
AGE-RAGE signaling pathway in diabetic complications	14/100	1.98409e-08	2.34193e-07	0	0	7.89575	140.035	JUN;STAT1;SERPINE1;STAT3;FN1;FOXO1;TGFBR2;VEGFA;NRAS;CDK4;AKT3;PIM1;BCL2;MAPK1
Central carbon metabolism in cancer	12/70	2.00476e-08	2.34193e-07	0	0	9.99966	177.245	NRAS;MYC;IDH1;AKT3;PTEN;MAPK1;MET;TP53;HIF1A;EGFR;GLS;FGFR1
Colorectal cancer	13/86	2.48846e-08	2.78059e-07	0	0	8.62174	150.958	TCF7L2;JUN;RHOA;EGFR;TGFBR2;NRAS;BCL2L11;MYC;AKT3;BCL2;MAPK1;CTNNB1;TP53
Non-small cell lung cancer	12/72	2.78848e-08	2.986e-07	0	0	9.66535	168.13	NRAS;CDK6;KIF5C;CDK4;AKT3;KIF5A;STAT3;MAPK1;E2F3;MET;TP53;EGFR
Hepatitis B	17/162	5.03341e-08	5.17434e-07	0	0	5.71192	95.9864	JUN;DDX3X;PCNA;IFNB1;STAT1;STAT3;YWHAZ;TGFBR2;NRAS;CREB1;YWHAQ;MYC;AKT3;BCL2;MAPK1;E2F3;TP53
Small cell lung cancer	13/92	5.70242e-08	5.63663e-07	0	0	7.96448	132.846	ITGB1;MAX;PTEN;FN1;XIAP;PTK2;CDK6;CDK4;MYC;AKT3;BCL2;E2F3;TP53
cGMP-PKG signaling pathway	17/167	7.88481e-08	7.50518e-07	0	0	5.5201	90.2853	PPP1R12A;ROCK1;IRS1;ATP2A2;ATP2B1;ATP1B1;RHOA;GNAI1;PPP1CB;PPP1CC;CREB1;AKT3;MAPK1;VDAC1;CALM3;CALM2;SLC25A4
Adrenergic signaling in cardiomyocytes	16/150	9.92309e-08	9.10798e-07	0	0	5.80597	93.626	CAMK2D;TPM1;ATP2A2;ATP2B1;ATP1B1;GNAI1;PPP1CB;PPP2CA;PPP1CC;CREB1;AKT3;BCL2;GNAS;MAPK1;CALM3;CALM2
Regulation of actin cytoskeleton	19/218	1.63976e-07	1.45317e-06	0	0	4.66204	72.8376	ITGB1;NCKAP1;PPP1R12A;ROCK1;ARPC1A;FN1;ARPC5;FGF1;PTK2;RHOA;EGFR;CRKL;PPP1CB;PPP1CC;NRAS;CXCL12;MAPK1;WASF1;FGFR1
Hepatitis C	16/157	1.8734e-07	1.60488e-06	0	0	5.51574	85.4408	IFNB1;STAT1;STAT3;YWHAZ;EGFR;PPP2CA;NRAS;CDK6;YWHAQ;CDK4;MYC;AKT3;MAPK1;CTNNB1;E2F3;TP53
Thyroid hormone signaling pathway	14/121	2.28748e-07	1.8964e-06	0	0	6.33928	96.9317	STAT1;ATP2A2;SLC16A10;ATP1B1;HIF1A;FOXO1;NRAS;SIN3A;MYC;AKT3;MDM2;MAPK1;CTNNB1;TP53
p53 signaling pathway	11/73	3.0893e-07	2.4811e-06	0	0	8.55205	128.197	CCND2;CDK6;CDK4;SERPINE1;PTEN;BCL2;MDM2;ATM;PPM1D;TP53;THBS1
Rap1 signaling pathway	18/210	4.44616e-07	3.45245e-06	0	0	4.56784	66.8095	ITGB1;FGF1;THBS1;RHOA;EGFR;GNAI1;CRKL;VEGFA;IGF1R;NRAS;AKT3;GNAS;CTNNB1;MAPK1;CALM3;CALM2;MET;FGFR1
Chronic myeloid leukemia	11/76	4.70178e-07	3.45245e-06	0	0	8.15609	118.835	NRAS;CDK6;CDK4;MYC;AKT3;MDM2;MAPK1;E2F3;TP53;CRKL;TGFBR2
Pancreatic cancer	11/76	4.70178e-07	3.45245e-06	0	0	8.15609	118.835	CDK6;STAT1;CDK4;AKT3;STAT3;MAPK1;E2F3;TP53;EGFR;TGFBR2;VEGFA
TGF-beta signaling pathway	12/94	5.7407e-07	4.09822e-06	0	0	7.06424	101.517	ACVR1;TGIF1;PPP2CA;ROCK1;BAMBI;SP1;MYC;MAPK1;PITX2;THBS1;RHOA;TGFBR2
cAMP signaling pathway	18/216	6.73044e-07	4.67493e-06	0	0	4.42805	62.929	GRIA2;JUN;CAMK2D;PPP1R12A;ROCK1;ATP2A2;ATP2B1;ATP1B1;RHOA;GNAI1;PPP1CB;PPP1CC;CREB1;AKT3;GNAS;MAPK1;CALM3;CALM2
Human T-cell leukemia virus 1 infection	18/219	8.23373e-07	5.5686e-06	0	0	4.36128	61.101	NRP1;JUN;PTEN;XIAP;TGFBR2;NRAS;CCND2;CREB1;CDK4;MYC;AKT3;CANX;MAPK1;VDAC1;ATM;E2F3;TP53;SLC25A4
Neurotrophin signaling pathway	13/119	1.20101e-06	7.91437e-06	0	0	5.92757	80.8067	BEX3;JUN;CAMK2D;IRS1;RHOA;CRKL;NRAS;AKT3;BCL2;MAPK1;CALM3;TP53;CALM2
Hippo signaling pathway	15/163	1.67071e-06	1.07343e-05	0	0	4.91238	65.3458	TCF7L2;FBXW11;SERPINE1;FGF1;YWHAZ;AMOT;TGFBR2;PPP1CB;PPP2CA;PPP1CC;CCND2;YWHAQ;MYC;SNAI2;CTNNB1
Endometrial cancer	9/58	2.8886e-06	1.77225e-05	0	0	8.81588	112.444	TCF7L2;NRAS;MYC;AKT3;PTEN;MAPK1;CTNNB1;TP53;EGFR
Gastric cancer	14/149	2.89628e-06	1.77225e-05	0	0	5.01725	63.9804	TCF7L2;CSNK1A1;FGF1;EGFR;TGFBR2;NRAS;MYC;AKT3;BCL2;MAPK1;CTNNB1;E2F3;TP53;MET
Dopaminergic synapse	13/132	3.88191e-06	2.279e-05	0	0	5.2765	65.7409	GRIA2;CAMK2D;GNAI1;PPP1CB;PPP2CA;PPP1CC;CREB1;KIF5C;AKT3;KIF5A;GNAS;CALM3;CALM2
MAPK signaling pathway	20/294	3.90179e-06	2.279e-05	0	0	3.55932	44.328	MAP3K2;JUN;MAX;NLK;FGF1;EGFR;CRKL;VEGFA;IGF1R;TGFBR2;NRAS;PPM1B;MYC;TAOK1;RASA1;AKT3;MAPK1;TP53;MET;FGFR1
Oxytocin signaling pathway	14/154	4.27404e-06	2.44095e-05	0	0	4.83682	59.7973	JUN;CAMK2D;PPP1R12A;ROCK1;RHOA;EGFR;GNAI1;PPP1CB;PPP1CC;NRAS;GNAS;MAPK1;CALM3;CALM2
Epstein-Barr virus infection	16/202	5.40486e-06	3.01967e-05	0	0	4.17161	50.5942	JUN;IFNB1;STAT1;STAT3;CCND2;BCL2L11;CDK6;CDK4;SIN3A;MYC;AKT3;BCL2;MDM2;E2F3;VIM;TP53
mRNA surveillance pathway	11/98	6.10917e-06	3.34055e-05	0	0	6.08676	73.0759	PPP1CB;PPP2CA;PPP1CC;DAZAP1;PCF11;RNMT;CASC3;MSI2;PABPC1;BCL2L2-PABPN1;GSPT1
Wnt signaling pathway	14/166	1.02039e-05	5.46332e-05	0	0	4.45221	51.1681	TLE4;TCF7L2;JUN;CAMK2D;FBXW11;CSNK1A1;NLK;RHOA;CCND2;TBL1XR1;BAMBI;MYC;CTNNB1;TP53
Amphetamine addiction	9/69	1.25655e-05	6.45866e-05	0	0	7.19558	81.1989	PPP1CB;PPP1CC;GRIA2;CAMK2D;JUN;CREB1;GNAS;CALM3;CALM2
Renal cell carcinoma	9/69	1.25655e-05	6.45866e-05	0	0	7.19558	81.1989	NRAS;JUN;EPAS1;AKT3;MAPK1;MET;HIF1A;CRKL;VEGFA
Oocyte meiosis	12/129	1.63564e-05	8.24232e-05	0	0	4.94212	54.4665	PPP1CB;PPP2CA;PPP1CC;CAMK2D;YWHAQ;FBXW11;MAPK1;CALM3;CALM2;CPEB2;YWHAZ;IGF1R
Viral carcinogenesis	15/203	2.41763e-05	0.000119487	0	0	3.85923	41.0242	JUN;DDX3X;STAT3;YWHAZ;RHOA;NRAS;CCND2;CDK6;CREB1;YWHAQ;CDK4;MDM2;MAPK1;IL6ST;TP53
Estrogen signaling pathway	12/137	2.99425e-05	0.000142504	0	0	4.62392	48.1638	JUN;NRAS;CREB1;SP1;AKT3;BCL2;GNAS;MAPK1;CALM3;CALM2;EGFR;GNAI1
Yersinia infection	12/137	2.99425e-05	0.000142504	0	0	4.62392	48.1638	ITGB1;JUN;ROCK1;IFNB1;AKT3;ARPC1A;FN1;MAPK1;ARPC5;PTK2;RHOA;CRKL
Choline metabolism in cancer	10/98	3.73425e-05	0.000174491	0	0	5.45678	55.634	JUN;NRAS;SLC44A1;SP1;AKT3;MAPK1;PLPP3;WASF1;HIF1A;EGFR
Growth hormone synthesis, secretion and action	11/119	3.89349e-05	0.000178684	0	0	4.89794	49.7318	NRAS;CREB1;IRS1;STAT1;AKT3;STAT3;GNAS;MAPK1;PTK2;GNAI1;CRKL
Chemical carcinogenesis	16/239	4.367e-05	0.000196898	0	0	3.47283	34.8632	JUN;PTGES3;STAT3;XIAP;DLL1;EGFR;GNAI1;VEGFA;NRAS;CREB1;MYC;AKT3;BCL2;GNAS;MAPK1;KPNB1
Lipid and atherosclerosis	15/215	4.70574e-05	0.000208513	0	0	3.62544	36.1244	JUN;CAMK2D;POU2F1;IFNB1;STAT3;SOD2;PTK2;RHOA;NRAS;AKT3;BCL2;MAPK1;CALM3;TP53;CALM2
Melanogenesis	10/101	4.84724e-05	0.000211143	0	0	5.27608	52.4153	TCF7L2;CAMK2D;NRAS;CREB1;GNAS;MAPK1;CTNNB1;CALM3;CALM2;GNAI1
Cell cycle	11/124	5.69291e-05	0.000243846	0	0	4.68002	45.7411	CCND2;CDK6;PCNA;YWHAQ;CDK4;MYC;MDM2;ATM;E2F3;TP53;YWHAZ
ErbB signaling pathway	9/85	6.81332e-05	0.000287053	0	0	5.67606	54.4564	CAMK2D;NRAS;JUN;MYC;AKT3;MAPK1;EGFR;PTK2;CRKL
Long-term potentiation	8/67	7.30724e-05	0.000302897	0	0	6.48887	61.8004	PPP1CB;PPP1CC;GRIA2;CAMK2D;NRAS;MAPK1;CALM3;CALM2
HIF-1 signaling pathway	10/109	9.2843e-05	0.000378741	0	0	4.84774	45.0093	CAMK2D;SERPINE1;AKT3;STAT3;BCL2;MAPK1;HIF1A;EGFR;IGF1R;VEGFA
PD-L1 expression and PD-1 checkpoint pathway in cancer	9/89	9.7778e-05	0.00039264	0	0	5.39115	49.7755	NRAS;JUN;STAT1;AKT3;STAT3;PTEN;MAPK1;HIF1A;EGFR
Cushing syndrome	12/155	9.99583e-05	0.00039522	0	0	4.03815	37.1944	TCF7L2;CAMK2D;CDK6;CREB1;CDK4;SP1;GNAS;MAPK1;CTNNB1;E2F3;EGFR;GNAI1
Thyroid cancer	6/37	0.000105156	0.000409472	0	0	9.23037	84.5508	TCF7L2;NRAS;MYC;MAPK1;CTNNB1;TP53
GnRH signaling pathway	9/93	0.000137549	0.000521903	0	0	5.13338	45.6436	MAP3K2;CAMK2D;NRAS;JUN;GNAS;MAPK1;CALM3;CALM2;EGFR
Autophagy	11/137	0.000140122	0.000521903	0	0	4.19436	37.2165	PPP2CA;UVRAG;NRAS;IRS1;AKT3;LAMP2;BCL2;PTEN;MAPK1;HIF1A;IGF1R
Insulin signaling pathway	11/137	0.000140122	0.000521903	0	0	4.19436	37.2165	PPP1CB;PPP1CC;NRAS;IRS1;PRKAR1A;AKT3;MAPK1;CALM3;CALM2;FOXO1;CRKL
JAK-STAT signaling pathway	12/162	0.000152032	0.000558173	0	0	3.84832	33.8322	CCND2;IFNB1;STAT1;MYC;AKT3;STAT3;PIM1;BCL2;LIFR;IL6ST;EGFR;MCL1
Fluid shear stress and atherosclerosis	11/139	0.000159344	0.00057678	0	0	4.1284	36.1005	ACVR1;JUN;AKT3;BCL2;CTNNB1;CALM3;TP53;CALM2;PTK2;RHOA;VEGFA
Sphingolipid signaling pathway	10/119	0.000192813	0.000688234	0	0	4.40073	37.6429	PPP2CA;NRAS;ROCK1;AKT3;BCL2;PTEN;MAPK1;TP53;RHOA;GNAI1
Signaling pathways regulating pluripotency of stem cells	11/143	0.00020457	0.000720197	0	0	4.00247	33.9994	ACVR1;NRAS;MYC;AKT3;STAT3;MAPK1;CTNNB1;LIFR;IL6ST;IGF1R;FGFR1
Long-term depression	7/60	0.000239208	0.000825708	0	0	6.30701	52.5889	PPP2CA;GRIA2;NRAS;GNAS;MAPK1;GNAI1;IGF1R
Salmonella infection	15/249	0.000240965	0.000825708	0	0	3.09323	25.7692	NCKAP1;TCF7L2;JUN;RAB5B;ARPC1A;ARPC5;RHOA;KIF5C;MYC;AKT3;KIF5A;BCL2;CTNNB1;MAPK1;ACBD3
Platelet activation	10/124	0.000269794	0.000912331	0	0	4.20664	34.5695	PPP1CB;ITGB1;PPP1CC;PPP1R12A;ROCK1;AKT3;GNAS;MAPK1;RHOA;GNAI1
Chagas disease	9/102	0.000278025	0.000916057	0	0	4.63446	37.946	PPP2CA;JUN;IFNB1;SERPINE1;AKT3;GNAS;MAPK1;GNAI1;TGFBR2
Longevity regulating pathway	9/102	0.000278025	0.000916057	0	0	4.63446	37.946	NRAS;CREB1;IRS1;AKT3;CAT;SOD2;TP53;FOXO1;IGF1R
C-type lectin receptor signaling pathway	9/104	0.000321589	0.00104618	0	0	4.53643	36.483	JUN;NRAS;STAT1;AKT3;MDM2;MAPK1;CALM3;CALM2;RHOA
Diabetic cardiomyopathy	13/203	0.000344827	0.00110776	0	0	3.2927	26.2509	CAMK2D;IRS1;PTEN;ATP2A2;TGFBR2;PPP1CB;PPP1CC;COX7A2L;SP1;AKT3;PDK4;VDAC1;SLC25A4
Parathyroid hormone synthesis, secretion and action	9/106	0.000370646	0.00116268	0	0	4.44244	35.0964	CREB1;SP1;BCL2;GNAS;MAPK1;RHOA;EGFR;GNAI1;FGFR1
Relaxin signaling pathway	10/129	0.000370973	0.00116268	0	0	4.02885	31.8254	JUN;NRAS;CREB1;AKT3;GNAS;MAPK1;EGFR;GNAI1;TGFBR2;VEGFA
Ras signaling pathway	14/232	0.000378506	0.001172	0	0	3.09375	24.3765	RAB5B;FGF1;RHOA;EGFR;VEGFA;IGF1R;NRAS;RASA1;AKT3;MAPK1;CALM3;CALM2;MET;FGFR1
Tuberculosis	12/180	0.000402289	0.00123081	0	0	3.43281	26.8389	RAB5B;CAMK2D;CREB1;IFNB1;STAT1;AKT3;LAMP2;BCL2;MAPK1;CALM3;CALM2;RHOA
Insulin resistance	9/108	0.000425713	0.00128716	0	0	4.35224	33.781	PPP1CB;PPP1CC;CREB1;IRS1;AKT3;STAT3;PTEN;OGT;FOXO1
Axon guidance	12/182	0.000444488	0.0013283	0	0	3.39208	26.1821	ITGB1;NRP1;CAMK2D;NRAS;CXCL12;ROCK1;RASA1;MAPK1;MET;PTK2;RHOA;GNAI1
Vascular smooth muscle contraction	10/133	0.000473079	0.00138896	0	0	3.89703	29.8366	PPP1CB;PPP1CC;PPP1R12A;ROCK1;CALD1;GNAS;MAPK1;CALM3;CALM2;RHOA
Acute myeloid leukemia	7/67	0.000475598	0.00138896	0	0	5.56919	42.6096	TCF7L2;NRAS;MYC;AKT3;STAT3;PIM1;MAPK1
Gap junction	8/88	0.000493086	0.00142386	0	0	4.78039	36.4019	MAP3K2;TJP1;GJA1;NRAS;GNAS;MAPK1;EGFR;GNAI1
Human immunodeficiency virus 1 infection	13/212	0.000521403	0.0014889	0	0	3.14232	23.7528	JUN;IFNB1;FBXW11;PTK2;GNAI1;CRKL;NRAS;AKT3;BCL2;MAPK1;ATM;CALM3;CALM2
Calcium signaling pathway	14/240	0.000531164	0.0015001	0	0	2.98301	22.4932	CAMK2D;ATP2A2;ATP2B1;FGF1;EGFR;VEGFA;ASPH;GNAS;VDAC1;CALM3;CALM2;MET;SLC25A4;FGFR1
Alcoholism	12/186	0.00054016	0.00150893	0	0	3.31342	24.929	PPP1CB;PPP1CC;H2AZ2;NRAS;CREB1;PKIA;GNAS;MAPK1;CALM3;CALM2;GNAI1;H3-3B
Measles	10/139	0.000669171	0.00184921	0	0	3.71463	27.152	JUN;CCND2;CDK6;CDK4;IFNB1;STAT1;AKT3;STAT3;BCL2;TP53
Apoptosis	10/142	0.000789882	0.00215957	0	0	3.62965	25.9288	JUN;NRAS;BCL2L11;AKT3;BCL2;XIAP;MAPK1;ATM;TP53;MCL1
Tight junction	11/169	0.000846686	0.00229051	0	0	3.33937	23.6233	ITGB1;PPP2CA;TJP1;JUN;PCNA;ROCK1;CDK4;ARPC1A;ARPC5;RHOA;AMOT
Endocytosis	14/252	0.000856662	0.00229335	0	0	2.83085	19.9928	ARF4;SH3GL3;RAB5B;ARPC1A;ARPC5;RHOA;EGFR;IGF1R;EPN2;TGFBR2;KIF5C;CAPZA1;KIF5A;MDM2
Circadian entrainment	8/97	0.000943133	0.00249882	0	0	4.295	29.9203	GRIA2;CAMK2D;CREB1;GNAS;MAPK1;CALM3;CALM2;GNAI1
Gastric acid secretion	7/76	0.00101919	0.00264577	0	0	4.84054	33.3453	CAMK2D;KCNJ10;GNAS;CALM3;ATP1B1;CALM2;GNAI1
Pertussis	7/76	0.00101919	0.00264577	0	0	4.84054	33.3453	ITGB1;JUN;MAPK1;CALM3;CALM2;RHOA;GNAI1
Alzheimer disease	17/369	0.00198235	0.00509465	0	0	2.32787	14.4874	APP;RTN3;CSNK1A1;IRS1;ADAM10;ATP2A2;COX7A2L;NRAS;KIF5C;AKT3;KIF5A;CTNNB1;MAPK1;VDAC1;CALM3;CALM2;SLC25A4
Chemokine signaling pathway	11/192	0.00235259	0.00597667	0	0	2.91157	17.6215	NRAS;CXCL12;ROCK1;STAT1;AKT3;STAT3;MAPK1;PTK2;RHOA;GNAI1;CRKL
Toxoplasmosis	8/112	0.00237206	0.00597667	0	0	3.6727	22.1978	ITGB1;STAT1;AKT3;STAT3;BCL2;XIAP;MAPK1;GNAI1
Mitophagy	6/68	0.00288373	0.00719532	0	0	4.60787	26.9499	NRAS;JUN;RHOT1;SP1;TP53;HIF1A
Citrate cycle (TCA cycle)	45412	0.00329499	0.00806487	0	0	7.30321	41.7404	CS;IDH1;ACO1;DLD
Glyoxylate and dicarboxylate metabolism	45412	0.00329499	0.00806487	0	0	7.30321	41.7404	CS;CAT;ACO1;DLD
Prolactin signaling pathway	6/70	0.00333687	0.00809035	0	0	4.46341	25.4536	NRAS;CCND2;STAT1;AKT3;STAT3;MAPK1
Cocaine addiction	5/49	0.00341714	0.00813153	0	0	5.40257	30.6809	GRIA2;JUN;CREB1;GNAS;GNAI1
Ether lipid metabolism	5/49	0.00341714	0.00813153	0	0	5.40257	30.6809	UGT8;ENPP2;PLPP3;PAFAH1B2;PAFAH1B1
AMPK signaling pathway	8/120	0.00363397	0.00856816	0	0	3.40896	19.1496	PPP2CA;CREB1;IRS1;AKT3;SCD5;HMGCR;FOXO1;IGF1R
Circadian rhythm	4/31	0.00372189	0.0086957	0	0	7.03236	39.3357	CREB1;FBXW11;BHLHE40;FBXL3
Fc gamma R-mediated phagocytosis	7/97	0.00413406	0.00957165	0	0	3.70709	20.3463	AKT3;ARPC1A;MAPK1;ARPC5;PLPP3;WASF1;CRKL
Aldosterone synthesis and secretion	7/98	0.00437447	0.0100378	0	0	3.66617	19.9145	CAMK2D;CREB1;GNAS;CALM3;ATP2B1;ATP1B1;CALM2
NOD-like receptor signaling pathway	10/181	0.00472015	0.0107352	0	0	2.79621	14.9763	JUN;IFNB1;STAT1;BCL2;TXNIP;XIAP;MAPK1;VDAC1;SUGT1;RHOA
Osteoclast differentiation	8/127	0.00511726	0.0115363	0	0	3.20728	16.9189	JUN;CREB1;IFNB1;STAT1;AKT3;MAPK1;FOSL2;TGFBR2
Hedgehog signaling pathway	5/56	0.00608276	0.0135936	0	0	4.65937	23.7735	CCND2;FBXW11;KIF3A;CSNK1A1;BCL2
Necroptosis	9/159	0.00615583	0.0136384	0	0	2.86496	14.5837	H2AZ2;CAMK2D;IFNB1;STAT1;STAT3;BCL2;XIAP;VDAC1;SLC25A4
Glucagon signaling pathway	7/107	0.00704057	0.0153341	0	0	3.33467	16.5268	CAMK2D;CREB1;AKT3;GNAS;CALM3;CALM2;FOXO1
Th17 cell differentiation	7/107	0.00704057	0.0153341	0	0	3.33467	16.5268	JUN;STAT1;STAT3;MAPK1;IL6ST;HIF1A;TGFBR2
VEGF signaling pathway	5/59	0.00757997	0.0163702	0	0	4.39984	21.4811	NRAS;AKT3;MAPK1;PTK2;VEGFA
Pathogenic Escherichia coli infection	10/197	0.00841636	0.018025	0	0	2.55486	12.206	TJP1;ITGB1;NCKAP1;JUN;ROCK1;ARPC1A;MAPK1;ARPC5;WASF1;RHOA
Insulin secretion	6/86	0.00907982	0.0192852	0	0	3.5678	16.7748	SNAP25;CAMK2D;CREB1;GNAS;ATP1B1;VAMP2
Cholinergic synapse	7/113	0.00938811	0.0197766	0	0	3.14495	14.6816	CAMK2D;NRAS;CREB1;AKT3;BCL2;MAPK1;GNAI1
Leukocyte transendothelial migration	7/114	0.00982898	0.020537	0	0	3.11539	14.4007	ITGB1;CXCL12;ROCK1;CTNNB1;PTK2;RHOA;GNAI1
Influenza A	9/172	0.0100686	0.020868	0	0	2.63471	12.1153	CDK6;CDK4;IFNB1;STAT1;AKT3;MAPK1;VDAC1;BCL2L2-PABPN1;SLC25A4
Terpenoid backbone biosynthesis	45373	0.010257	0.0210884	0	0	7.47993	34.2565	HMGCS1;HMGCR;PCYOX1
Vasopressin-regulated water reabsorption	4/44	0.0130026	0.0264182	0	0	4.74369	20.6	RAB5B;CREB1;GNAS;VAMP2
Salivary secretion	6/93	0.0130549	0.0264182	0	0	3.27956	14.2287	GNAS;CALM3;ATP2B1;ATP1B1;CALM2;VAMP2
Renin secretion	5/69	0.0143906	0.0288937	0	0	3.71046	15.7367	CREB1;GNAS;CALM3;CALM2;GNAI1
Epithelial cell signaling in Helicobacter pylori infection	5/70	0.0152409	0.0303637	0	0	3.65319	15.2841	TJP1;JUN;ADAM10;MET;EGFR
mTOR signaling pathway	8/154	0.0154326	0.030509	0	0	2.61053	10.8892	NRAS;SEH1L;IRS1;AKT3;PTEN;MAPK1;RHOA;IGF1R
Parkinson disease	11/249	0.0155532	0.0305128	0	0	2.20776	9.19198	COX7A2L;CAMK2D;KIF5C;KIF5A;GNAS;VDAC1;CALM3;TP53;CALM2;SLC25A4;GNAI1
Inflammatory mediator regulation of TRP channels	6/98	0.0165501	0.0322226	0	0	3.10053	12.7164	PPP1CB;PPP1CC;CAMK2D;GNAS;CALM3;CALM2
Thyroid hormone synthesis	5/75	0.019996	0.0386389	0	0	3.39138	13.2678	CREB1;CANX;ALB;GNAS;ATP1B1
T cell receptor signaling pathway	6/104	0.021536	0.0413042	0	0	2.90981	11.1679	JUN;NRAS;CDK4;AKT3;MAPK1;RHOA
Pathways of neurodegeneration	17/475	0.0218362	0.0415356	0	0	1.77924	6.80414	GRIA2;APP;CAMK2D;CSNK1A1;ATP2A2;NRAS;COX7A2L;KIF5C;KIF5A;CAT;BCL2;CTNNB1;MAPK1;VDAC1;CALM3;SLC25A4;CALM2
Arrhythmogenic right ventricular cardiomyopathy	5/77	0.0221416	0.0415356	0	0	3.29684	12.5619	ITGB1;TCF7L2;GJA1;ATP2A2;CTNNB1
Leishmaniasis	5/77	0.0221416	0.0415356	0	0	3.29684	12.5619	ITGB1;EEF1A1;JUN;STAT1;MAPK1
Apelin signaling pathway	7/137	0.0246248	0.0458593	0	0	2.56118	9.48662	NRAS;SERPINE1;AKT3;MAPK1;CALM3;CALM2;GNAI1
Protein processing in endoplasmic reticulum	8/171	0.0269457	0.0498205	0	0	2.33622	8.44294	UBE2D3;CANX;BCL2;UBQLN1;YOD1;CKAP4;MARCHF6;HERPUD1
Huntington disease	12/306	0.0271533	0.0498457	0	0	1.94888	7.02816	GRIA2;COX7A2L;CREB1;KCNJ10;KIF5C;SP1;SIN3A;KIF5A;VDAC1;SOD2;TP53;SLC25A4
Regulation of lipolysis in adipocytes	4/55	0.0273713	0.0498896	0	0	3.71845	13.3799	IRS1;AKT3;GNAS;GNAI1
TNF signaling pathway	6/112	0.0296371	0.053639	0	0	2.68909	9.46219	BAG4;JUN;CREB1;IFNB1;AKT3;MAPK1
Spinocerebellar ataxia	7/143	0.0301651	0.0542127	0	0	2.44743	8.56864	GRIA2;SP1;AKT3;ATP2A2;VDAC1;PUM1;SLC25A4
Cardiac muscle contraction	5/87	0.0350844	0.0626158	0	0	2.8933	9.69255	COX7A2L;ASPH;TPM1;ATP2A2;ATP1B1
Phospholipase D signaling pathway	7/148	0.0353788	0.0627059	0	0	2.36004	7.8864	NRAS;AKT3;GNAS;MAPK1;PLPP3;RHOA;EGFR
ECM-receptor interaction	5/88	0.0365887	0.0644061	0	0	2.85829	9.45528	ITGB1;FN1;COL6A3;CD47;THBS1
RNA transport	8/186	0.0411723	0.0715679	0	0	2.1377	6.81922	EIF4A2;EEF1A1;FXR1;SEH1L;CASC3;PABPC1;KPNB1;EIF4G2
Aldosterone-regulated sodium reabsorption	3/37	0.0412142	0.0715679	0	0	4.17676	13.3196	IRS1;MAPK1;ATP1B1
Dilated cardiomyopathy	5/96	0.0500429	0.0863156	0	0	2.60595	7.80448	ITGB1;TPM1;GNAS;ATP2A2;TTN
Ferroptosis	3/41	0.0532485	0.0912325	0	0	3.73633	10.9579	PCBP2;SAT1;TP53
Coronavirus disease	9/232	0.0542871	0.092396	0	0	1.91987	5.59347	NRP1;JUN;IFNB1;STAT1;STAT3;MAPK1;RPL15;IL6ST;EGFR
Progesterone-mediated oocyte maturation	5/100	0.0577257	0.0976021	0	0	2.49571	7.1179	AKT3;MAPK1;CPEB2;GNAI1;IGF1R
Pancreatic secretion	5/102	0.0618067	0.103819	0	0	2.444	6.80347	GNAS;ATP2A2;ATP2B1;ATP1B1;RHOA
Toll-like receptor signaling pathway	5/104	0.0660469	0.110221	0	0	2.39438	6.50647	JUN;IFNB1;STAT1;AKT3;MAPK1
Ubiquitin mediated proteolysis	6/140	0.0725284	0.120257	0	0	2.12414	5.57326	FBXW11;FBXW7;UBE2D3;UBR5;MDM2;XIAP
Valine, leucine and isoleucine degradation	3/48	0.0778336	0.128226	0	0	3.154	8.05272	MCCC2;HMGCS1;DLD
Proximal tubule bicarbonate reclamation	45345	0.0819783	0.134194	0	0	4.50035	11.2567	ATP1B1;GLS
Serotonergic synapse	5/113	0.0870725	0.141631	0	0	2.19384	5.35519	APP;NRAS;GNAS;MAPK1;GNAI1
B cell receptor signaling pathway	4/81	0.0884752	0.143007	0	0	2.45959	5.96458	NRAS;JUN;AKT3;MAPK1
Glutamatergic synapse	5/114	0.0896017	0.143923	0	0	2.1736	5.24355	GRIA2;GNAS;MAPK1;GNAI1;GLS
Endocrine and other factor-regulated calcium reabsorption	3/53	0.0979	0.156275	0	0	2.83787	6.59467	GNAS;ATP2B1;ATP1B1
D-Glutamine and D-glutamate metabolism	45296	0.0997719	0.15828	0	0	11.7952	27.1863	GLS
Biosynthesis of unsaturated fatty acids	45349	0.107822	0.170002	0	0	3.77952	8.41801	ELOVL5;SCD5
Butanoate metabolism	45350	0.114585	0.178474	0	0	3.63397	7.87277	HMGCS1;ACSM2A
Phototransduction	45350	0.114585	0.178474	0	0	3.63397	7.87277	CALM3;CALM2
Hypertrophic cardiomyopathy	4/90	0.118105	0.182849	0	0	2.20117	4.70211	ITGB1;TPM1;ATP2A2;TTN
Th1 and Th2 cell differentiation	4/92	0.125209	0.192686	0	0	2.15093	4.46914	JUN;STAT1;MAPK1;DLL1
Amyotrophic lateral sclerosis	11/364	0.139714	0.213729	0	0	1.47967	2.91222	GRIA2;COX7A2L;SEH1L;KIF5C;HNRNPA2B1;KIF5A;CAT;BCL2;UBQLN1;VDAC1;TP53
Basal cell carcinoma	3/63	0.14333	0.217278	0	0	2.36368	4.5917	TCF7L2;CTNNB1;TP53
Phosphatidylinositol signaling system	4/97	0.143725	0.217278	0	0	2.03476	3.94715	SACM1L;PTEN;CALM3;CALM2
GnRH secretion	3/64	0.148206	0.222743	0	0	2.32481	4.43841	NRAS;AKT3;MAPK1
Cortisol synthesis and secretion	3/65	0.153136	0.227491	0	0	2.2872	4.29177	CREB1;SP1;GNAS
Inflammatory bowel disease	3/65	0.153136	0.227491	0	0	2.2872	4.29177	JUN;STAT1;STAT3
Amoebiasis	4/102	0.163239	0.241107	0	0	1.93045	3.49902	RAB5B;FN1;GNAS;PTK2
Protein digestion and absorption	4/103	0.167253	0.245623	0	0	1.91086	3.41708	COL15A1;COL6A3;SLC16A10;ATP1B1
Fc epsilon RI signaling pathway	3/68	0.168224	0.245645	0	0	2.1813	3.88808	NRAS;AKT3;MAPK1
NF-kappa B signaling pathway	4/104	0.171301	0.248725	0	0	1.89165	3.3375	CXCL12;BCL2;XIAP;ATM
Adipocytokine signaling pathway	3/69	0.173346	0.250281	0	0	2.14814	3.76454	IRS1;AKT3;STAT3
Synthesis and degradation of ketone bodies	45301	0.189611	0.272235	0	0	5.24096	8.71457	HMGCS1
Neutrophil extracellular trap formation	6/189	0.201671	0.285277	0	0	1.55146	2.48407	H2AZ2;AKT3;MAPK1;VDAC1;SLC25A4;H3-3B
Glycine, serine and threonine metabolism	2/40	0.202025	0.285277	0	0	2.48487	3.97421	GATM;DLD
Nicotine addiction	2/40	0.202025	0.285277	0	0	2.48487	3.97421	GRIA2;GABRA1
Phagosome	5/152	0.210429	0.295521	0	0	1.60857	2.50713	ITGB1;RAB5B;LAMP2;CANX;THBS1
Tryptophan metabolism	2/42	0.217313	0.303529	0	0	2.36039	3.60293	CAT;DLD
Synaptic vesicle cycle	3/78	0.221193	0.30624	0	0	1.88949	2.85071	SNAP25;SYT1;VAMP2
Non-alcoholic fatty liver disease	5/155	0.221637	0.30624	0	0	1.57616	2.37482	COX7A2L;JUN;BCL2L11;IRS1;AKT3
RNA degradation	3/79	0.22667	0.31152	0	0	1.86453	2.76746	CNOT4;BTG2;PABPC1
Peroxisome	3/82	0.243249	0.332526	0	0	1.79345	2.53535	IDH1;CAT;SOD2
Type II diabetes mellitus	2/46	0.248144	0.337423	0	0	2.14537	2.9901	IRS1;MAPK1
Carbohydrate digestion and absorption	2/47	0.255881	0.3443	0	0	2.09758	2.8591	AKT3;ATP1B1
Other types of O-glycan biosynthesis	2/47	0.255881	0.3443	0	0	2.09758	2.8591	C1GALT1;OGT
Sphingolipid metabolism	2/49	0.271364	0.363232	0	0	2.00812	2.61918	UGT8;PLPP3
Arginine and proline metabolism	2/50	0.279103	0.367843	0	0	1.96618	2.50919	GATM;SAT1
Malaria	2/50	0.279103	0.367843	0	0	1.96618	2.50919	MET;THBS1
Vibrio cholerae infection	2/50	0.279103	0.367843	0	0	1.96618	2.50919	TJP1;GNAS
GABAergic synapse	3/89	0.282587	0.370535	0	0	1.64688	2.08128	GABRA1;GNAI1;GLS
Ovarian steroidogenesis	2/51	0.286836	0.374154	0	0	1.92596	2.40522	GNAS;IGF1R
Bile secretion	3/90	0.288259	0.374154	0	0	1.62787	2.0249	GNAS;HMGCR;ATP1B1
Morphine addiction	3/91	0.293939	0.37961	0	0	1.60929	1.97039	GABRA1;GNAS;GNAI1
Selenocompound metabolism	45308	0.300558	0.386218	0	0	2.94699	3.54261	TXNRD1
Rheumatoid arthritis	3/93	0.30532	0.390384	0	0	1.57337	1.86663	JUN;CXCL12;VEGFA
Prion disease	7/273	0.341263	0.434181	0	0	1.24295	1.3363	COX7A2L;CREB1;KIF5C;KIF5A;MAPK1;VDAC1;SLC25A4
Steroid biosynthesis	45311	0.34334	0.434671	0	0	2.48129	2.65259	LBR
Notch signaling pathway	2/59	0.348143	0.438592	0	0	1.65497	1.74623	TLE4;DLL1
Thermogenesis	6/232	0.352935	0.442461	0	0	1.25349	1.30547	COX7A2L;NRAS;CREB1;GNAS;ARID1A;FGFR1
Mineral absorption	2/60	0.355698	0.44376	0	0	1.62635	1.68112	ATP2B1;ATP1B1
Arginine biosynthesis	45313	0.3704	0.457844	0	0	2.24475	2.22942	GLS
Retrograde endocannabinoid signaling	4/148	0.370551	0.457844	0	0	1.31068	1.3012	GRIA2;GABRA1;MAPK1;GNAI1
Mismatch repair	45314	0.38351	0.469343	0	0	2.14261	2.05345	PCNA
Renin-angiotensin system	45314	0.38351	0.469343	0	0	2.14261	2.05345	LNPEP
RIG-I-like receptor signaling pathway	2/70	0.429228	0.522804	0	0	1.38647	1.17263	DDX3X;IFNB1
Fatty acid elongation	45318	0.433283	0.525253	0	0	1.8126	1.516	ELOVL5
Inositol phosphate metabolism	2/73	0.45043	0.543477	0	0	1.32769	1.0589	SACM1L;PTEN
PPAR signaling pathway	2/74	0.457398	0.549306	0	0	1.30918	1.02404	HMGCS1;SCD5
Antigen processing and presentation	2/78	0.484749	0.579445	0	0	1.24002	0.897927	CREB1;CANX
Lysosome	3/128	0.499356	0.590069	0	0	1.13079	0.78526	CD164;LAPTM4A;LAMP2
Base excision repair	1/33	0.500526	0.590069	0	0	1.47229	1.01897	PCNA
SNARE interactions in vesicular transport	1/33	0.500526	0.590069	0	0	1.47229	1.01897	VAMP2
Propanoate metabolism	1/34	0.510932	0.599587	0	0	1.4276	0.958661	DLD
Natural killer cell mediated cytotoxicity	3/131	0.514854	0.601443	0	0	1.10412	0.732993	NRAS;IFNB1;MAPK1
DNA replication	1/36	0.5311	0.614832	0	0	1.34589	0.851684	PCNA
Mucin type O-glycan biosynthesis	1/36	0.5311	0.614832	0	0	1.34589	0.851684	C1GALT1
Alanine, aspartate and glutamate metabolism	1/37	0.540871	0.623335	0	0	1.30843	0.804131	GLS
Homologous recombination	1/41	0.577964	0.661458	0	0	1.17735	0.645475	ATM
Cytokine-cytokine receptor interaction	6/295	0.579098	0.661458	0	0	0.977044	0.533744	ACVR1;CXCL12;IFNB1;LIFR;IL6ST;TGFBR2
IL-17 signaling pathway	2/94	0.585125	0.665386	0	0	1.02352	0.548537	JUN;MAPK1
Fat digestion and absorption	1/43	0.595374	0.670536	0	0	1.12117	0.581401	PLPP3
Type I diabetes mellitus	1/43	0.595374	0.670536	0	0	1.12117	0.581401	CPE
Cell adhesion molecules	3/148	0.597481	0.670536	0	0	0.973816	0.501547	ITGB1;VCAN;ALCAM
Spliceosome	3/150	0.606579	0.677786	0	0	0.960468	0.480158	DDX5;HNRNPC;SF3B1
Basal transcription factors	1/45	0.612067	0.680958	0	0	1.0701	0.525326	TAF15
Viral protein interaction with cytokine and cytokine receptor	2/100	0.61886	0.685547	0	0	0.960564	0.460952	CXCL12;IL6ST
Nucleotide excision repair	1/47	0.628073	0.689807	0	0	1.02347	0.476014	PCNA
Pyruvate metabolism	1/47	0.628073	0.689807	0	0	1.02347	0.476014	DLD
Amino sugar and nucleotide sugar metabolism	1/48	0.635827	0.692405	0	0	1.00164	0.453571	GNPDA1
Intestinal immune network for IgA production	1/48	0.635827	0.692405	0	0	1.00164	0.453571	CXCL12
Cholesterol metabolism	1/50	0.650855	0.702814	0	0	0.960659	0.412572	VDAC1
Cysteine and methionine metabolism	1/50	0.650855	0.702814	0	0	0.960659	0.412572	MAT2A
Pyrimidine metabolism	1/56	0.692328	0.74447	0	0	0.855597	0.314599	CMPK1
Glutathione metabolism	1/57	0.698745	0.745135	0	0	0.840275	0.301213	IDH1
Legionellosis	1/57	0.698745	0.745135	0	0	0.840275	0.301213	EEF1A1
Herpes simplex virus 1 infection	9/498	0.711743	0.755859	0	0	0.863493	0.293621	PPP1CB;PPP1CC;ZNF460;POU2F1;STAT1;IFNB1;AKT3;BCL2;TP53
Viral myocarditis	1/60	0.717208	0.758525	0	0	0.797427	0.265057	EIF4G2
Arachidonic acid metabolism	1/61	0.723107	0.758525	0	0	0.784096	0.254202	PTGES3
Glycerolipid metabolism	1/61	0.723107	0.758525	0	0	0.784096	0.254202	PLPP3
Cytosolic DNA-sensing pathway	1/63	0.734541	0.76428	0	0	0.758725	0.234074	IFNB1
Lysine degradation	1/63	0.734541	0.76428	0	0	0.758725	0.234074	DLD
Glycolysis / Gluconeogenesis	1/67	0.756015	0.783451	0	0	0.712596	0.199309	DLD
Oxidative phosphorylation	2/133	0.767377	0.792031	0	0	0.717373	0.189944	COX7A2L;PPA1
Systemic lupus erythematosus	2/135	0.774519	0.796205	0	0	0.706513	0.180524	H2AZ2;H3-3B
Complement and coagulation cascades	1/85	0.833114	0.853029	0	0	0.55938	0.102135	SERPINE1
Taste transduction	1/86	0.8366	0.853199	0	0	0.552771	0.0986198	GABRA1
Glycerophospholipid metabolism	1/98	0.873176	0.886981	0	0	0.484089	0.0656514	PLPP3
Drug metabolism	1/108	0.89733	0.907929	0	0	0.438622	0.0475165	CMPK1
Ribosome	1/158	0.964359	0.971922	0	0	0.298166	0.010821	RPL15
Neuroactive ligand-receptor interaction	2/341	0.993931	0.995135	0	0	0.274251	0.00166944	GABRA1;GRIA2
Olfactory transduction	3/440	0.995135	0.995135	0	0	0.318266	0.001552	CAMK2D;CALM3;CALM2
